# Supplementary material for: Single-Cell Transcriptomics Reveals Spatial and Temporal Turnover of Keratinocyte Differentiation Regulators
Source: Front Genet. 2019 Sep 3;10:775. doi: 10.3389/fgene.2019.00775 (PMC6733986; doi:10.3389/fgene.2019.00775)
Supplement: Supplementary file 2 [file DataSheet_2.zip]

Archive with 9 entries (8 files):
- Data_Sheet_2_Finnegan_et_al_Frontiers/
- Data_Sheet_2_Finnegan_et_al_Frontiers/S5_table_GO.antioxidant.xlsx
- Data_Sheet_2_Finnegan_et_al_Frontiers/S1_table_FANTOM.DE.xlsx
- Data_Sheet_2_Finnegan_et_al_Frontiers/.DS_Store
- Data_Sheet_2_Finnegan_et_al_Frontiers/S3_table_BK.DKmodules_membership.xlsx
- Data_Sheet_2_Finnegan_et_al_Frontiers/S7_table_DE.DKvBK.xlsx
- Data_Sheet_2_Finnegan_et_al_Frontiers/S4_table_GO.geneModules.xlsx
- Data_Sheet_2_Finnegan_et_al_Frontiers/S6_table_summedExprFilter.pdf
- Data_Sheet_2_Finnegan_et_al_Frontiers/S2_table_KeratinocyteGeneSets.xlsx
