# Supplementary material for: Single-Cell Transcriptomics Reveals Spatial and Temporal Turnover of Keratinocyte Differentiation Regulators
Source: Front Genet. 2019 Sep 3;10:775. doi: 10.3389/fgene.2019.00775 (PMC6733986; doi:10.3389/fgene.2019.00775)
Supplement: Supplementary file 2 [file DataSheet_2.zip › Data_Sheet_2_Finnegan_et_al_Frontiers/S5_table_GO.antioxidant.xlsx]

## Sheet: antiox_cluster.magenta
Table S5A: Full DAVID gene ontology output for antioxidant gene cluster: magenta
Category	Term	Count	%	PValue	Genes	List Total	Pop Hits	Pop Total	Fold Enrichment	Bonferroni	Benjamini	FDR
GOTERM_CC_3	GO:0070013~intracellular organelle lumen	10	50	0.0293333	PARK7, GSR, SOD2, GPX1, SOD3, PRDX3, PTGS2, GPX8, GPX7, TXNRD1	19	19	64	1.77285	0.944307	0.944307	28.0037
GOTERM_CC_4	GO:0070013~intracellular organelle lumen	10	50	0.0293333	PARK7, GSR, SOD2, GPX1, SOD3, PRDX3, PTGS2, GPX8, GPX7, TXNRD1	19	19	64	1.77285	0.967412	0.967412	28.761
GOTERM_CC_5	GO:0070013~intracellular organelle lumen	10	50	0.0328909	PARK7, GSR, SOD2, GPX1, SOD3, PRDX3, PTGS2, GPX8, GPX7, TXNRD1	19	19	63	1.74515	0.967001	0.967001	31.1052
GOTERM_BP_2	GO:0051050~positive regulation of transport	6	30	0.041009	PARK7, SNCA, PTGS2, GSTO1, GSTM2, S100A9	20	8	65	2.4375	0.987682	0.987682	37.4395
GOTERM_BP_3	GO:0051050~positive regulation of transport	6	30	0.041009	PARK7, SNCA, PTGS2, GSTO1, GSTM2, S100A9	20	8	65	2.4375	1	1	44.0553
GOTERM_BP_4	GO:0051050~positive regulation of transport	6	30	0.041009	PARK7, SNCA, PTGS2, GSTO1, GSTM2, S100A9	20	8	65	2.4375	1	1	46.7809
GOTERM_BP_5	GO:0051050~positive regulation of transport	6	30	0.041009	PARK7, SNCA, PTGS2, GSTO1, GSTM2, S100A9	20	8	65	2.4375	1	1	47.5472
GOTERM_BP_3	GO:0055114~oxidation-reduction process	17	85	0.0421907	FAM213A, TXNDC17, GSR, SOD2, SNCA, SOD3, GSTO1, PTGS2, GPX8, APOM, TXNRD1, PARK7, GPX1, GPX7, PRDX3, AAED1, NXN	20	43	65	1.28488	1	0.999751	45.0039
GOTERM_MF_2	GO:0008289~lipid binding	5	25	0.0456751	SNCA, PTGS2, APOM, S100A9, LTC4S	18	6	61	2.82407	0.703447	0.703447	31.8457
GOTERM_BP_4	GO:0043269~regulation of ion transport	5	25	0.0553722	PARK7, SNCA, PTGS2, GSTO1, GSTM2	20	6	65	2.70833	1	1	57.6019
GOTERM_BP_5	GO:0043269~regulation of ion transport	5	25	0.0553722	PARK7, SNCA, PTGS2, GSTO1, GSTM2	20	6	65	2.70833	1	1	58.4303
GOTERM_BP_3	GO:0043270~positive regulation of ion transport	4	20	0.0715615	PARK7, SNCA, GSTO1, GSTM2	20	4	65	3.25	1	0.999927	64.2956
GOTERM_BP_3	GO:0034764~positive regulation of transmembrane transport	4	20	0.0715615	PARK7, SNCA, GSTO1, GSTM2	20	4	65	3.25	1	0.999927	64.2956
GOTERM_BP_4	GO:0043270~positive regulation of ion transport	4	20	0.0715615	PARK7, SNCA, GSTO1, GSTM2	20	4	65	3.25	1	1	67.3218
GOTERM_BP_4	GO:0034764~positive regulation of transmembrane transport	4	20	0.0715615	PARK7, SNCA, GSTO1, GSTM2	20	4	65	3.25	1	1	67.3218
GOTERM_BP_5	GO:0034764~positive regulation of transmembrane transport	4	20	0.0715615	PARK7, SNCA, GSTO1, GSTM2	20	4	65	3.25	1	1	68.1516
GOTERM_BP_5	GO:0043270~positive regulation of ion transport	4	20	0.0715615	PARK7, SNCA, GSTO1, GSTM2	20	4	65	3.25	1	1	68.1516
GOTERM_CC_1	GO:0031974~membrane-enclosed lumen	10	50	0.0891259	PARK7, GSR, SOD2, GPX1, SOD3, PRDX3, PTGS2, GPX8, GPX7, TXNRD1	19	22	64	1.5311	0.775439	0.775439	48.4653
GOTERM_CC_2	GO:0043233~organelle lumen	10	50	0.0891259	PARK7, GSR, SOD2, GPX1, SOD3, PRDX3, PTGS2, GPX8, GPX7, TXNRD1	19	22	64	1.5311	0.995112	0.995112	60.3592
GOTERM_CC_3	GO:0043233~organelle lumen	10	50	0.0891259	PARK7, GSR, SOD2, GPX1, SOD3, PRDX3, PTGS2, GPX8, GPX7, TXNRD1	19	22	64	1.5311	0.999883	0.989192	64.3059
GOTERM_BP_2	GO:0044707~single-multicellular organism process	13	65	0.0914044	FAM213A, SNCA, SOD2, GSTO1, PTGS2, APOM, TXNRD1, S100A9, PARK7, GPX1, PRDX3, NXN, GSTM2	20	31	65	1.3629	0.999957	0.993477	65.8257

## Sheet: antiox_cluster.green
Table S5B: Full DAVID gene ontology output for antioxidant gene cluster: green
Category	Term	Count	%	PValue	Genes	List Total	Pop Hits	Pop Total	Fold Enrichment	Bonferroni	Benjamini	FDR
GOTERM_BP_2	GO:0044085~cellular component biogenesis	6	66.6667	0.012941	HBA1, TP53INP1, GPX3, ATP7A, HBB, APOE	9	15	65	2.88889	0.669505	0.669505	13.0761
GOTERM_BP_3	GO:0022607~cellular component assembly	6	66.6667	0.012941	HBA1, TP53INP1, GPX3, ATP7A, HBB, APOE	9	15	65	2.88889	0.970692	0.970692	15.7481
UP_KEYWORDS	Glycoprotein	5	55.5556	0.0155628	HBA1, PTGS1, ATP7A, HBB, APOE	9	10	65	3.61111	0.681781	0.681781	15.1021
UP_KEYWORDS	Polymorphism	9	100	0.0189303	HBA1, TP53INP1, GPX3, PTGS1, ATP7A, SESN1, HBB, MGST2, APOE	9	41	65	1.58537	0.752206	0.502211	18.0849
GOTERM_MF_1	GO:0005215~transporter activity	4	44.4444	0.0221847	HBA1, ATP7A, HBB, APOE	9	6	64	4.74074	0.125941	0.125941	10.1805
GOTERM_CC_3	GO:0097708~intracellular vesicle	5	55.5556	0.0244251	HBA1, TP53INP1, ATP7A, HBB, APOE	9	11	64	3.23232	0.818455	0.818455	22.521
GOTERM_CC_4	GO:0097708~intracellular vesicle	5	55.5556	0.0244251	HBA1, TP53INP1, ATP7A, HBB, APOE	9	11	64	3.23232	0.847311	0.847311	22.9115
GOTERM_CC_4	GO:0031410~cytoplasmic vesicle	5	55.5556	0.0244251	HBA1, TP53INP1, ATP7A, HBB, APOE	9	11	64	3.23232	0.847311	0.847311	22.9115
GOTERM_MF_2	GO:0022892~substrate-specific transporter activity	4	44.4444	0.0254174	HBA1, ATP7A, HBB, APOE	9	6	61	4.51852	0.446868	0.446868	18.4597
GOTERM_CC_5	GO:0097708~intracellular vesicle	5	55.5556	0.0258668	HBA1, TP53INP1, ATP7A, HBB, APOE	9	11	63	3.18182	0.836067	0.836067	23.6944
GOTERM_CC_5	GO:0031410~cytoplasmic vesicle	5	55.5556	0.0258668	HBA1, TP53INP1, ATP7A, HBB, APOE	9	11	63	3.18182	0.836067	0.836067	23.6944
UP_SEQ_FEATURE	sequence variant	9	100	0.0287295	HBA1, TP53INP1, GPX3, PTGS1, ATP7A, SESN1, HBB, MGST2, APOE	9	43	65	1.51163	0.798761	0.798761	24.9276
GOTERM_BP_5	GO:0015711~organic anion transport	3	33.3333	0.0378205	HBA1, HBB, APOE	9	3	65	7.22222	1	1	42.5227
GOTERM_BP_DIRECT	GO:0006898~receptor-mediated endocytosis	3	33.3333	0.0378205	HBA1, HBB, APOE	9	3	65	7.22222	0.999137	0.999137	37.8862
UP_SEQ_FEATURE	glycosylation site:N-linked (Glc) (glycation)	3	33.3333	0.0378205	HBA1, HBB, APOE	9	3	65	7.22222	0.880027	0.653628	31.56
GOTERM_CC_2	GO:0072562~blood microparticle	3	33.3333	0.0389785	HBA1, HBB, APOE	9	3	64	7.11111	0.761003	0.761003	29.8558
GOTERM_CC_3	GO:0031983~vesicle lumen	3	33.3333	0.0389785	HBA1, HBB, APOE	9	3	64	7.11111	0.935645	0.746317	33.6519
GOTERM_CC_3	GO:0072562~blood microparticle	3	33.3333	0.0389785	HBA1, HBB, APOE	9	3	64	7.11111	0.935645	0.746317	33.6519
GOTERM_CC_4	GO:0060205~cytoplasmic membrane-bounded vesicle lumen	3	33.3333	0.0389785	HBA1, HBB, APOE	9	3	64	7.11111	0.951279	0.779272	34.1887
GOTERM_CC_4	GO:0072562~blood microparticle	3	33.3333	0.0389785	HBA1, HBB, APOE	9	3	64	7.11111	0.951279	0.779272	34.1887
GOTERM_CC_4	GO:0031983~vesicle lumen	3	33.3333	0.0389785	HBA1, HBB, APOE	9	3	64	7.11111	0.951279	0.779272	34.1887
GOTERM_CC_DIRECT	GO:0071682~endocytic vesicle lumen	3	33.3333	0.0389785	HBA1, HBB, APOE	9	3	64	7.11111	0.839408	0.839408	31.3253
GOTERM_CC_DIRECT	GO:0072562~blood microparticle	3	33.3333	0.0389785	HBA1, HBB, APOE	9	3	64	7.11111	0.839408	0.839408	31.3253
GOTERM_CC_5	GO:0060205~cytoplasmic membrane-bounded vesicle lumen	3	33.3333	0.0401904	HBA1, HBB, APOE	9	3	63	7	0.941011	0.757123	34.5102
GOTERM_CC_5	GO:0071682~endocytic vesicle lumen	3	33.3333	0.0401904	HBA1, HBB, APOE	9	3	63	7	0.941011	0.757123	34.5102
GOTERM_CC_5	GO:0030139~endocytic vesicle	3	33.3333	0.0401904	HBA1, HBB, APOE	9	3	63	7	0.941011	0.757123	34.5102
GOTERM_MF_2	GO:0043167~ion binding	6	66.6667	0.068038	HBA1, PTGS1, ATP7A, SESN1, HBB, APOE	9	20	61	2.03333	0.802231	0.555287	42.7943
GOTERM_BP_3	GO:0050878~regulation of body fluid levels	3	33.3333	0.070823	ATP7A, HBB, APOE	9	4	65	5.41667	1	0.999952	61.9536
UP_KEYWORDS	Glycation	3	33.3333	0.070823	HBA1, HBB, APOE	9	4	65	5.41667	0.99531	0.83261	53.547
GOTERM_CC_4	GO:0016023~cytoplasmic, membrane-bounded vesicle	4	44.4444	0.0765044	HBA1, ATP7A, HBB, APOE	9	9	64	3.16049	0.997639	0.866848	56.7217
GOTERM_CC_5	GO:0016023~cytoplasmic, membrane-bounded vesicle	4	44.4444	0.0797197	HBA1, ATP7A, HBB, APOE	9	9	63	3.11111	0.99676	0.852034	57.567
GOTERM_BP_3	GO:0043933~macromolecular complex subunit organization	5	55.5556	0.0943224	HBA1, GPX3, ATP7A, HBB, APOE	9	16	65	2.25694	1	0.99987	72.8382
UP_KEYWORDS	Disease mutation	4	44.4444	0.0982693	HBA1, ATP7A, HBB, APOE	9	10	65	2.88889	0.999474	0.848591	66.03
UP_KEYWORDS	Transport	4	44.4444	0.0982693	HBA1, ATP7A, HBB, APOE	9	10	65	2.88889	0.999474	0.848591	66.03

## Sheet: antiox_cluster.greenANDorange
Table S5C: Full DAVID gene ontology output for antioxidant gene cluster: green and orange
Category	Term	Count	%	PValue	Genes	List Total	Pop Hits	Pop Total	Fold Enrichment	Bonferroni	Benjamini	FDR
UP_KEYWORDS	Polymorphism	11	100	0.00626264	HBA1, NQO1, TP53INP1, GPX2, GPX3, PTGS1, ATP7A, SESN1, HBB, MGST2, APOE	11	41	65	1.58537	0.383526	0.383526	6.41334
UP_SEQ_FEATURE	sequence variant	11	100	0.0107105	HBA1, NQO1, TP53INP1, GPX2, GPX3, PTGS1, ATP7A, SESN1, HBB, MGST2, APOE	11	43	65	1.51163	0.475914	0.475914	10.2297
UP_KEYWORDS	Glycoprotein	5	45.4545	0.0393228	HBA1, PTGS1, ATP7A, HBB, APOE	11	10	65	2.95455	0.954452	0.786581	34.5089
GOTERM_BP_2	GO:0044085~cellular component biogenesis	6	54.5455	0.0427316	HBA1, TP53INP1, GPX3, ATP7A, HBB, APOE	11	15	65	2.36364	0.975573	0.975573	37.4904
GOTERM_BP_3	GO:0022607~cellular component assembly	6	54.5455	0.0427316	HBA1, TP53INP1, GPX3, ATP7A, HBB, APOE	11	15	65	2.36364	0.999994	0.999994	43.7582
GOTERM_BP_3	GO:1901700~response to oxygen-containing compound	10	90.9091	0.042922	HBA1, NQO1, TP53INP1, GPX2, GPX3, ATP7A, SESN1, HBB, MGST2, APOE	11	40	65	1.47727	0.999994	0.997547	43.9054
GOTERM_MF_1	GO:0005215~transporter activity	4	36.3636	0.0438924	HBA1, ATP7A, HBB, APOE	11	6	64	3.87879	0.269623	0.269623	20.6575
GOTERM_MF_2	GO:0022892~substrate-specific transporter activity	4	36.3636	0.0500638	HBA1, ATP7A, HBB, APOE	11	6	61	3.69697	0.708481	0.708481	33.768
GOTERM_BP_3	GO:0006979~response to oxidative stress	10	90.9091	0.0532325	HBA1, NQO1, TP53INP1, GPX2, GPX3, PTGS1, ATP7A, SESN1, HBB, APOE	11	41	65	1.44124	1	0.993236	51.367
GOTERM_BP_5	GO:0015711~organic anion transport	3	27.2727	0.0594093	HBA1, HBB, APOE	11	3	65	5.90909	1	1	58.5524
GOTERM_BP_DIRECT	GO:0006898~receptor-mediated endocytosis	3	27.2727	0.0594093	HBA1, HBB, APOE	11	3	65	5.90909	0.999992	0.999992	53.3519
UP_SEQ_FEATURE	glycosylation site:N-linked (Glc) (glycation)	3	27.2727	0.0594093	HBA1, HBB, APOE	11	3	65	5.90909	0.974646	0.840772	45.8709
GOTERM_CC_3	GO:0097708~intracellular vesicle	5	45.4545	0.0597136	HBA1, TP53INP1, ATP7A, HBB, APOE	11	11	64	2.64463	0.985713	0.985713	47.0238
GOTERM_CC_4	GO:0097708~intracellular vesicle	5	45.4545	0.0597136	HBA1, TP53INP1, ATP7A, HBB, APOE	11	11	64	2.64463	0.990715	0.990715	47.6862
GOTERM_CC_4	GO:0031410~cytoplasmic vesicle	5	45.4545	0.0597136	HBA1, TP53INP1, ATP7A, HBB, APOE	11	11	64	2.64463	0.990715	0.990715	47.6862
GOTERM_CC_2	GO:0072562~blood microparticle	3	27.2727	0.0612039	HBA1, HBB, APOE	11	3	64	5.81818	0.897064	0.897064	43.0681
GOTERM_CC_3	GO:0031983~vesicle lumen	3	27.2727	0.0612039	HBA1, HBB, APOE	11	3	64	5.81818	0.987194	0.886836	47.8839
GOTERM_CC_3	GO:0072562~blood microparticle	3	27.2727	0.0612039	HBA1, HBB, APOE	11	3	64	5.81818	0.987194	0.886836	47.8839
GOTERM_CC_4	GO:0060205~cytoplasmic membrane-bounded vesicle lumen	3	27.2727	0.0612039	HBA1, HBB, APOE	11	3	64	5.81818	0.99177	0.909279	48.5521
GOTERM_CC_4	GO:0031983~vesicle lumen	3	27.2727	0.0612039	HBA1, HBB, APOE	11	3	64	5.81818	0.99177	0.909279	48.5521
GOTERM_CC_4	GO:0072562~blood microparticle	3	27.2727	0.0612039	HBA1, HBB, APOE	11	3	64	5.81818	0.99177	0.909279	48.5521
GOTERM_CC_DIRECT	GO:0071682~endocytic vesicle lumen	3	27.2727	0.0612039	HBA1, HBB, APOE	11	3	64	5.81818	0.945263	0.945263	44.9511
GOTERM_CC_DIRECT	GO:0072562~blood microparticle	3	27.2727	0.0612039	HBA1, HBB, APOE	11	3	64	5.81818	0.945263	0.945263	44.9511
GOTERM_CC_5	GO:0031410~cytoplasmic vesicle	5	45.4545	0.062999	HBA1, TP53INP1, ATP7A, HBB, APOE	11	11	63	2.60331	0.988778	0.988778	48.903
GOTERM_CC_5	GO:0097708~intracellular vesicle	5	45.4545	0.062999	HBA1, TP53INP1, ATP7A, HBB, APOE	11	11	63	2.60331	0.988778	0.988778	48.903
GOTERM_CC_5	GO:0030139~endocytic vesicle	3	27.2727	0.0630808	HBA1, HBB, APOE	11	3	63	5.72727	0.988846	0.894385	48.949
GOTERM_CC_5	GO:0071682~endocytic vesicle lumen	3	27.2727	0.0630808	HBA1, HBB, APOE	11	3	63	5.72727	0.988846	0.894385	48.949
GOTERM_CC_5	GO:0060205~cytoplasmic membrane-bounded vesicle lumen	3	27.2727	0.0630808	HBA1, HBB, APOE	11	3	63	5.72727	0.988846	0.894385	48.949
GOTERM_BP_3	GO:0010942~positive regulation of cell death	5	45.4545	0.077796	HBA1, NQO1, TP53INP1, HBB, APOE	11	12	65	2.46212	1	0.996104	65.6059
GOTERM_BP_4	GO:0010942~positive regulation of cell death	5	45.4545	0.077796	HBA1, NQO1, TP53INP1, HBB, APOE	11	12	65	2.46212	1	1	68.281
GOTERM_BP_5	GO:0010942~positive regulation of cell death	5	45.4545	0.077796	HBA1, NQO1, TP53INP1, HBB, APOE	11	12	65	2.46212	1	1	68.796
GOTERM_BP_2	GO:0006950~response to stress	10	90.9091	0.0970249	HBA1, NQO1, TP53INP1, GPX2, GPX3, PTGS1, ATP7A, SESN1, HBB, APOE	11	44	65	1.34298	0.999829	0.986932	66.6476

## Sheet: antiox_cluster.NOTmagenta
Table S5D: Full DAVID gene ontology output for antioxidant gene cluster: NOT magenta
Category	Term	Count	%	PValue	Genes	List Total	Pop Hits	Pop Total	Fold Enrichment	Bonferroni	Benjamini	FDR
UP_KEYWORDS	Polymorphism	12	100	0.00352985	HBA1, NQO1, TP53INP1, GPX2, GPX3, SESN2, PTGS1, ATP7A, SESN1, HBB, MGST2, APOE	12	41	65	1.58537	0.238359	0.238359	3.66206
UP_SEQ_FEATURE	sequence variant	12	100	0.00642633	HBA1, NQO1, TP53INP1, GPX2, GPX3, SESN2, PTGS1, ATP7A, SESN1, HBB, MGST2, APOE	12	43	65	1.51163	0.325154	0.325154	6.27801
GOTERM_BP_3	GO:1901700~response to oxygen-containing compound	11	91.6667	0.0262587	HBA1, NQO1, TP53INP1, GPX2, GPX3, SESN2, ATP7A, SESN1, HBB, MGST2, APOE	12	40	65	1.48958	0.999478	0.999478	29.715
GOTERM_BP_3	GO:0006979~response to oxidative stress	11	91.6667	0.0335905	HBA1, NQO1, TP53INP1, GPX2, GPX3, SESN2, PTGS1, ATP7A, SESN1, HBB, APOE	12	41	65	1.45325	0.999939	0.992186	36.4133
UP_KEYWORDS	Glycoprotein	5	41.6667	0.0566357	HBA1, PTGS1, ATP7A, HBB, APOE	12	10	65	2.70833	0.988772	0.894036	45.9429
GOTERM_MF_1	GO:0005215~transporter activity	4	33.3333	0.0579528	HBA1, ATP7A, HBB, APOE	12	6	64	3.55556	0.341572	0.341572	26.4918
GOTERM_MF_2	GO:0022892~substrate-specific transporter activity	4	33.3333	0.0659484	HBA1, ATP7A, HBB, APOE	12	6	61	3.38889	0.818335	0.818335	42.5074
GOTERM_BP_2	GO:0006950~response to stress	11	91.6667	0.0667834	HBA1, NQO1, TP53INP1, GPX2, GPX3, SESN2, PTGS1, ATP7A, SESN1, HBB, APOE	12	44	65	1.35417	0.997554	0.997554	52.6213
GOTERM_BP_2	GO:0044085~cellular component biogenesis	6	50	0.0669653	HBA1, TP53INP1, GPX3, ATP7A, HBB, APOE	12	15	65	2.16667	0.997595	0.95096	52.7211
GOTERM_BP_3	GO:0022607~cellular component assembly	6	50	0.0669653	HBA1, TP53INP1, GPX3, ATP7A, HBB, APOE	12	15	65	2.16667	1	0.998586	60.0877
GOTERM_BP_5	GO:0015711~organic anion transport	3	25	0.071772	HBA1, HBB, APOE	12	3	65	5.41667	1	1	66.1893
GOTERM_BP_DIRECT	GO:0006898~receptor-mediated endocytosis	3	25	0.071772	HBA1, HBB, APOE	12	3	65	5.41667	1	1	60.9746
UP_SEQ_FEATURE	glycosylation site:N-linked (Glc) (glycation)	3	25	0.071772	HBA1, HBB, APOE	12	3	65	5.41667	0.98936	0.89685	52.7168
GOTERM_CC_2	GO:0072562~blood microparticle	3	25	0.0739247	HBA1, HBB, APOE	12	3	64	5.33333	0.937011	0.937011	49.5909
GOTERM_CC_3	GO:0072562~blood microparticle	3	25	0.0739247	HBA1, HBB, APOE	12	3	64	5.33333	0.996326	0.996326	55.1403
GOTERM_CC_3	GO:0031983~vesicle lumen	3	25	0.0739247	HBA1, HBB, APOE	12	3	64	5.33333	0.996326	0.996326	55.1403
GOTERM_CC_4	GO:0072562~blood microparticle	3	25	0.0739247	HBA1, HBB, APOE	12	3	64	5.33333	0.998159	0.998159	55.9773
GOTERM_CC_4	GO:0060205~cytoplasmic membrane-bounded vesicle lumen	3	25	0.0739247	HBA1, HBB, APOE	12	3	64	5.33333	0.998159	0.998159	55.9773
GOTERM_CC_4	GO:0031983~vesicle lumen	3	25	0.0739247	HBA1, HBB, APOE	12	3	64	5.33333	0.998159	0.998159	55.9773
GOTERM_CC_DIRECT	GO:0071682~endocytic vesicle lumen	3	25	0.0739247	HBA1, HBB, APOE	12	3	64	5.33333	0.978506	0.978506	52.2738
GOTERM_CC_DIRECT	GO:0072562~blood microparticle	3	25	0.0739247	HBA1, HBB, APOE	12	3	64	5.33333	0.978506	0.978506	52.2738
GOTERM_CC_5	GO:0071682~endocytic vesicle lumen	3	25	0.0761754	HBA1, HBB, APOE	12	3	63	5.25	0.997374	0.997374	56.4628
GOTERM_CC_5	GO:0030139~endocytic vesicle	3	25	0.0761754	HBA1, HBB, APOE	12	3	63	5.25	0.997374	0.997374	56.4628
GOTERM_CC_5	GO:0060205~cytoplasmic membrane-bounded vesicle lumen	3	25	0.0761754	HBA1, HBB, APOE	12	3	63	5.25	0.997374	0.997374	56.4628
GOTERM_CC_3	GO:0097708~intracellular vesicle	5	41.6667	0.0845889	HBA1, TP53INP1, ATP7A, HBB, APOE	12	11	64	2.42424	0.998422	0.960282	60.2486
GOTERM_CC_4	GO:0031410~cytoplasmic vesicle	5	41.6667	0.0845889	HBA1, TP53INP1, ATP7A, HBB, APOE	12	11	64	2.42424	0.999288	0.973315	61.1009
GOTERM_CC_4	GO:0097708~intracellular vesicle	5	41.6667	0.0845889	HBA1, TP53INP1, ATP7A, HBB, APOE	12	11	64	2.42424	0.999288	0.973315	61.1009
GOTERM_CC_5	GO:0097708~intracellular vesicle	5	41.6667	0.0890698	HBA1, TP53INP1, ATP7A, HBB, APOE	12	11	63	2.38636	0.999085	0.969752	62.4341
GOTERM_CC_5	GO:0031410~cytoplasmic vesicle	5	41.6667	0.0890698	HBA1, TP53INP1, ATP7A, HBB, APOE	12	11	63	2.38636	0.999085	0.969752	62.4341
GOTERM_MF_2	GO:0043167~ion binding	7	58.3333	0.0918105	HBA1, SESN2, PTGS1, ATP7A, SESN1, HBB, APOE	12	20	61	1.77917	0.909965	0.699941	54.2199
