# Supplementary material for: Single-Cell Transcriptomics Reveals Spatial and Temporal Turnover of Keratinocyte Differentiation Regulators
Source: Front Genet. 2019 Sep 3;10:775. doi: 10.3389/fgene.2019.00775 (PMC6733986; doi:10.3389/fgene.2019.00775)
Supplement: Supplementary file 2 [file DataSheet_2.zip › Data_Sheet_2_Finnegan_et_al_Frontiers/S1_table_FANTOM.DE.xlsx]

## Sheet: Sheet1
Table S1A: Differential expression in FANTOM5 data set for FANTOM TFs
	u_stat	p_val	p_adj	avgExpr_keratinocyte	avgExpr_other	logFC	medianExpr_keratinocyte	medianExpr_other
IRX4	1463	7.96275e-07	6.80203e-05	12.2196	0.281108	5.44193	12.7672	0
CERS3	1457	1.07344e-07	1.51892e-05	46.4806	1.49734	4.95615	42.5831	0
HOXC13	1431	9.61418e-07	6.80203e-05	6.88224	0.360346	4.25542	4.92592	0
SOX15	1452	0.00172869	0.0152881	374.423	22.03	4.08713	369.802	1.0673
IRF6	1422	0.00148515	0.0150106	325.461	23.0969	3.81671	239.416	0
ZBED2	1438	8.21775e-05	0.00178894	92.8045	6.59891	3.81389	93.9462	0
GRHL3	1417	0.000117548	0.00221773	23.218	2.11648	3.45551	29.2245	0
TP63	1417	0.000340321	0.0053506	74.8573	6.94855	3.42936	83.6401	0
BNC1	1434	0.00192401	0.0164999	84.4619	8.48001	3.31616	98.3363	1.89886
HES2	1391	0.00113317	0.0123341	78.135	7.95436	3.29615	57.3249	0
OVOL2	1398	1.319e-05	0.000466597	6.06597	0.737553	3.03992	6.74411	0
FOXE1	1403	3.72177e-05	0.00105326	2.86427	0.382262	2.90553	3.29251	0
TFCP2L1	1418	0.00055568	0.00714806	16.1922	2.19052	2.88595	11.2402	0
HOXA1	1457	0.00162726	0.0152881	12.0274	1.74074	2.78855	12.164	1.04007
TFAP2A	1404	0.00247946	0.0194913	184.989	26.8933	2.78212	174.223	0.462176
SOX9	1396	0.00330658	0.0221204	105.207	16.4333	2.67854	68.0581	4.32296
BARX2	1403	7.5427e-06	0.000355764	4.05846	0.643723	2.65642	3.62176	0
OTX1	1395	0.000392902	0.00585217	10.1811	1.76037	2.53194	8.84655	0
EHF	1382	0.00171724	0.0152881	55.9403	10.0809	2.47226	46.0847	0
HOXC11	1349	0.00029811	0.00496266	3.04644	0.560287	2.44289	2.24804	0
OVOL1	1405	6.00475e-05	0.00146748	8.36357	1.59521	2.39037	6.69477	0
ZNF219	1431	0.0024351	0.0194913	86.6904	16.8275	2.36505	75.6179	9.1322
KLF5	1400	0.00357536	0.0227209	153.876	29.8798	2.36452	144.431	8.47749
FOXN1	1173.5	0.000539216	0.00714806	1.20695	0.270871	2.15569	1.20635	0
IRX2	1363	0.00367788	0.0227209	32.2386	7.24194	2.15434	24.9312	0.147855
GRHL2	1362	6.22254e-05	0.00146748	15.796	3.61476	2.12759	15.7362	0
ETV4	1407	0.0030583	0.0221204	81.6128	19.2223	2.08601	82.7353	7.92552
TBX6	1367	1.11406e-05	0.000450399	0.648897	0.153869	2.07628	0.603174	0
MYC	1415	0.00297495	0.0221204	689.467	190.047	1.85913	663.55	139.578
CASZ1	1319	0.00819963	0.0400209	10.5739	3.27443	1.6912	12.3642	0.727752
FOSL1	1346	0.00673896	0.0373946	216.693	74.3094	1.54403	255.152	48.9363
ZNF57	1406	0.00332087	0.0221204	7.02059	2.59518	1.43576	7.53967	2.16564
ZNF165	1278	0.0100317	0.046088	2.15744	0.805019	1.42222	2.63401	0.099973
TFAP2C	1267	0.00950055	0.0448109	17.1134	6.72818	1.34684	19.1083	0
HOMEZ	1384	0.0043354	0.0250392	32.6527	12.8817	1.34187	26.037	10.5912
ERF	1396	0.00375377	0.0227209	98.5274	39.6794	1.31213	92.1694	32.8835
VDR	1338	0.00737383	0.0393735	42.4797	17.6496	1.26714	44.9607	6.9615
MBD1	1389	0.00408392	0.0240781	44.3786	19.1713	1.21092	31.5661	16.9771
FOXK2	1407	0.00328315	0.0221204	66.929	30.3899	1.13904	66.317	27.0129
ZBTB7B	1327	0.00834354	0.0400209	13.1383	6.067	1.11473	11.9628	3.77649
ESRRA	1330	0.00807077	0.0400209	41.1154	19.7709	1.0563	37.9736	16.0919
ZFP64	1382	0.00443974	0.0251289	27.5641	13.59	1.02025	26.4391	12.6755
SOX7	1300	0.0111859	0.0484631	29.6112	14.9057	0.990284	31.1691	6.08129
KLF16	1303	0.0108332	0.0479032	101.899	52.258	0.96341	91.0454	42.512
DLX3	1343	0.000844659	0.00995994	1.82234	0.968118	0.912536	1.70899	0
ZBTB45	1334	0.00771923	0.0400209	25.4802	13.8502	0.879471	28.1004	12.3023
POU2F3	1261	0.0116448	0.0484631	2.51951	1.45627	0.79087	2.24804	0.0880484
CAPN15	1331	0.00798159	0.0400209	17.7121	10.6048	0.740013	16.9015	9.43597
BCL11B	1297	0.00377343	0.0227209	2.67229	2.59016	0.0450401	2.85351	0
HES1	1166	0.0408755	0.105503	75.6212	43.3555	0.802575	76.4332	18.2032
HES4	NA	NA	NA	6.1887	9.47351	-0.614264	6.03174	3.31719

## Sheet: Sheet2
Table S1B: Differential expression in FANTOM5 data set for FANTOM Genes
	u_stat	p_val	p_adj	avgExpr_keratinocyte	avgExpr_other	logFC	medianExpr_keratinocyte	medianExpr_other
KRT31	1224.5	7.43206e-20	2.28118e-17	12.7912	0.00307621	12.0217	16.8603	0
KRT75	1447	8.79906e-07	4.03852e-05	741.573	3.05882	7.92147	96.6655	0
IGFL3	1463	0.000113589	0.00233403	337.893	2.00841	7.39437	122.846	0
TCHH	1224.5	1.75556e-37	1.72431e-34	0.579187	0.00369884	7.29081	0.201058	0
KRT6B	1455	2.22322e-06	8.8766e-05	1465.02	17.8385	6.35979	488.948	0
CXCL14	1398	0.00142607	0.0184301	386.105	5.73463	6.07315	25.8524	0
SLC10A6	1470	3.93818e-10	4.02925e-08	13.6597	0.231613	5.88206	12.9505	0
IGFL1	1459	1.45456e-08	1.04211e-06	39.9223	0.697246	5.83938	46.0847	0
IL20	1467	1.10567e-23	4.93631e-21	1.27043	0.0227959	5.8004	0.904761	0
FGFBP1	1464	5.37077e-05	0.00131879	1828.6	38.1634	5.5824	1802.98	0
KRT14	1466	0.000110789	0.00229571	4676.8	103.392	5.49932	3493.13	0
IRX4	1463	7.96275e-07	3.7311e-05	12.2196	0.281108	5.44193	12.7672	0
KRT6C	1454	1.20516e-07	6.87876e-06	192.536	5.4815	5.13441	161.859	0
KRT16	1452	0.000352802	0.00611932	2233.34	66.8863	5.06135	2905.59	0
KRT5	1466	0.000126783	0.00254136	26001.6	813.779	4.99782	29206.5	0
CERS3	1457	1.07344e-07	6.29915e-06	46.4806	1.49734	4.95615	42.5831	0
CAPNS2	1461	1.002e-08	7.57048e-07	29.4478	0.984471	4.90267	31.4656	0
SDR16C5	1459	1.74341e-06	7.31784e-05	32.7966	1.10252	4.89467	39.3406	0
EPN3	1463	1.7941e-05	0.000503477	95.835	3.58981	4.73857	67.4411	0
PSORS1C2	1468	4.07273e-11	4.87833e-09	2.28516	0.0862785	4.72715	1.97551	0
KLK5	1455	1.2363e-05	0.000367967	274.709	10.7884	4.67035	220.307	0
LCE1C	1463	1.81037e-09	1.58763e-07	15.4978	0.628097	4.62493	10.1162	0
SERPINB13	1433	2.6092e-08	1.75531e-06	17.5407	0.711824	4.62304	13.4882	0
IVL	1445	5.53281e-05	0.0013385	151.961	6.28325	4.59605	113.526	0
SERPINB5	1450	2.31302e-05	0.000632483	1061.96	44.0891	4.59016	671.433	0
KRT6A	1444	6.56494e-05	0.00149955	11364.5	476.534	4.57581	7520.8	0
WFDC5	1448	3.76322e-09	3.13241e-07	7.99084	0.337317	4.56617	10.1162	0
RAET1L	1432	5.51807e-06	0.000200735	13.9351	0.594737	4.55033	10.1162	0
CARD18	1448	3.39664e-12	4.38972e-10	3.15732	0.136831	4.52823	3.37205	0
GJB4	1444	2.59858e-07	1.40238e-05	18.6072	0.814998	4.51292	24.6296	0
TP53AIP1	1446	1.37286e-09	1.22584e-07	15.2089	0.691177	4.45972	17.9843	0
DLK2	1459	0.000988625	0.013638	25.7347	1.17078	4.45818	26.037	0.155263
FAM83A	1454	1.17384e-05	0.000353735	196.445	8.99305	4.44917	168.796	0
FAM83C	1452	1.71487e-10	1.8715e-08	7.52461	0.344681	4.44828	6.03174	0
CNFN	1457	1.31524e-07	7.33993e-06	107.118	4.9462	4.43674	135.761	0
SPRR2G	1456	1.25266e-08	9.32091e-07	42.1694	1.95041	4.43434	48.3328	0
PTK6	1454	8.3027e-05	0.0018122	21.4023	1.01525	4.39786	21.9501	0
SFN	1455	0.000571263	0.00873979	3239.03	155.813	4.37768	2682.92	0
CWH43	1446	4.14435e-09	3.33655e-07	6.70073	0.33487	4.32264	7.68252	0
TPRXL	1206	5.62521e-09	4.31647e-07	0.283446	0.0144388	4.29505	0.301587	0
IL20RB	1461	0.000930154	0.0128723	173.509	8.96292	4.2749	174.223	0.137837
HOXC13	1431	9.61418e-07	4.33167e-05	6.88224	0.360346	4.25542	4.92592	0
DSG3	1435	1.78025e-05	0.000502461	238.889	12.509	4.2553	131.793	0
SLC6A11	1451	1.17962e-06	5.21904e-05	8.76052	0.46624	4.23187	10.3165	0
MST1R	1434	0.000326456	0.00582992	25.9184	1.41931	4.19071	32.5714	0
C1orf68	1437	2.81599e-13	4.06745e-11	2.52387	0.141145	4.16039	1.12402	0
WNT3	966	0.000887816	0.0123865	0.502645	0.0292425	4.1034	0	0
KLK10	1445	8.83736e-05	0.00191191	147.281	8.56904	4.10329	126.063	0
SDR9C7	1438	2.61075e-13	3.88527e-11	1.51107	0.0886266	4.09168	0.658502	0
SOX15	1452	0.00172869	0.0208589	374.423	22.03	4.08713	369.802	1.0673
SPRR1B	1445	1.37328e-05	0.000403843	1987.33	117.266	4.08298	2278.42	0
PNLIPRP3	1444	4.66563e-08	2.90037e-06	31.6086	1.87954	4.07186	34.8445	0
RNF39	1442	3.35802e-07	1.77325e-05	6.50857	0.391363	4.05576	7.13377	0
TNS4	1436	0.000125579	0.00252753	1263.91	78.2616	4.01345	825.946	0
KRT15	1445	0.00101076	0.0137503	226.175	14.0065	4.01327	258.352	0
ITGB4	1440	0.0011079	0.0149888	1149.25	71.4083	4.00845	1427.96	0
GJB5	1446	5.41031e-05	0.00132079	127.257	7.93837	4.00276	143.354	0
SPRR2D	1430	5.84856e-06	0.000209652	129.645	8.12377	3.99627	128.847	0
FERMT1	1443	0.00182591	0.0217119	167.2	10.887	3.9409	185.588	1.89853
GBP6	1400	1.07662e-07	6.29915e-06	6.80721	0.444461	3.93693	1.12402	0
IGFL2	1419	8.9006e-05	0.00191714	7.26189	0.477562	3.92659	10.1162	0
RDH12	1436	5.17844e-11	5.91426e-09	1.86145	0.123372	3.91534	0.987753	0
S100A14	1440	5.01989e-05	0.00124508	749.516	49.8095	3.91147	865.494	0
CLCA2	1433	0.000268318	0.0049329	157.348	10.5557	3.89786	125.259	0
LAMB3	1446	0.00197867	0.0226378	1254.82	84.1852	3.89777	1347.18	2.8009
SDC1	1451	0.00176982	0.021096	1128.89	76.6923	3.87968	1190.68	7.24449
KRT17	1386	0.000463455	0.00756155	1267.04	86.424	3.87389	215.031	0
CBLC	1432	0.000228995	0.00429235	117.099	8.03872	3.86461	84.947	0
KLK8	1441	2.1098e-06	8.563e-05	27.0462	1.86056	3.86162	29.2245	0
LINC00958	1433	0.000172805	0.00331503	80.6938	5.61801	3.84433	75.3092	0
IRF6	1422	0.00148515	0.0188464	325.461	23.0969	3.81671	239.416	0
ZBED2	1438	8.21775e-05	0.00180167	92.8045	6.59891	3.81389	93.9462	0
TMEM40	1435	0.000491002	0.00793194	359.752	25.6289	3.81116	331.585	0
LAMA3	1428	0.00202888	0.0231179	1086.31	77.6076	3.8071	798.803	0.421352
FAM83H-AS1	1441	7.72372e-06	0.000265253	0.908055	0.0651829	3.80022	1.0975	0
CNTN1	1432	0.000313204	0.00565495	9.95973	0.723215	3.78361	8.94708	0
SERPINB3	1414	3.42048e-08	2.23973e-06	5.22098	0.38058	3.77805	4.49607	0
ABCA12	1436	3.68338e-05	0.000951958	19.0707	1.41755	3.74989	19.1083	0
TRPV3	1457	0.00125831	0.0167468	16.3524	1.22249	3.7416	15.7362	0.320929
CALML5	1186.5	5.78984e-05	0.00138029	8.37423	0.626933	3.73957	1.30688	0
GJB3	1439	0.000122824	0.00248226	222.379	16.9716	3.71182	236.746	0
RNF43	1440	0.000190518	0.00361249	20.7554	1.58627	3.70977	19.1083	0
DNAAF3	1469	0.000827443	0.0117785	4.83835	0.371322	3.70377	3.40226	0.142978
S100A2	1423	0.00250956	0.025836	4362.67	339.2	3.685	4776.22	1.48893
CD164L2	1448	3.08384e-06	0.000115609	2.30369	0.179831	3.67923	2.24804	0
RAET1G	1424	0.0019416	0.0225952	45.6498	3.62114	3.65609	57.2896	0.321708
KLC3	1439	0.00010456	0.00217582	29.1513	2.33703	3.64081	32.1693	0
FAM83B	1425	0.000134119	0.00266663	44.7012	3.60534	3.63211	45.1375	0
NOS1	1450	4.83989e-10	4.48466e-08	2.42551	0.195655	3.6319	2.63401	0
PKP3	1432	0.00166123	0.0203858	126.884	10.3489	3.61595	146.122	0.261186
GSDMC	1436	5.20867e-05	0.00128542	10.2063	0.851041	3.58409	7.86812	0
CDH3	1426	0.000875244	0.0122809	528.946	44.1736	3.58186	590.109	0
C1orf116	1425	7.41566e-05	0.00165199	67.6124	5.66383	3.57744	63.6348	0
FAM83F	1430	6.98235e-05	0.00156577	23.9249	2.03295	3.55686	23.0476	0
PLEK2	1444	0.00198042	0.0226378	148.278	12.6163	3.55495	165.772	2.0251
TRIM29	1427	0.000333917	0.00592009	337.937	29.3339	3.52611	388.91	0
LAD1	1424	0.00014253	0.0028111	150.297	13.3334	3.49471	160.735	0
PKP1	1428	0.00056274	0.00863631	197.731	17.6999	3.48172	168.603	0
ACER1	1457	3.21961e-28	1.97644e-25	0.591099	0.0530132	3.47898	0.548751	0
ALOX15B	1414	0.000619187	0.00924263	40.3739	3.62268	3.47829	41.5886	0
FAM110C	1399	0.000483509	0.00783668	11.5305	1.03613	3.47618	12.8408	0
FAM83H	1434	0.00225731	0.0246896	122.354	11.0262	3.47205	119.146	1.35648
SERPINB7	1452	0.00116722	0.0156191	119.905	10.8105	3.47139	100.641	0.344746
COL17A1	1412	6.83567e-05	0.00153991	630.278	57.071	3.46516	600.56	0
GRHL3	1417	0.000117548	0.00238544	23.218	2.11648	3.45551	29.2245	0
TP63	1417	0.000340321	0.00600869	74.8573	6.94855	3.42936	83.6401	0
PGLYRP4	1409	1.71713e-08	1.18773e-06	3.76464	0.349657	3.4285	1.12402	0
LTB4R2	1424	2.4565e-06	9.65111e-05	11.4851	1.08704	3.40128	14.3773	0
ADGRF1	1417	2.69149e-06	0.000103557	12.4908	1.20188	3.37751	14.3756	0
DSC3	1416	0.0010206	0.0138458	137.275	13.2726	3.37055	150.19	0
ANXA3	1436	0.00222109	0.0245406	444.45	43.2798	3.36025	329.337	3.5831
ELMO3	1429	0.000113576	0.00233403	30.7286	2.99982	3.35664	28.7546	0
DUOX1	1414	0.000195675	0.003696	28.1253	2.77339	3.34215	32.5965	0
AP1M2	1404	5.4327e-05	0.00132079	89.6912	8.92111	3.32967	66.8379	0
ESRP2	1417	0.000349874	0.00609303	38.672	3.85609	3.32608	29.8571	0
B3GNT4	1399	0.000616941	0.00923719	5.27886	0.528479	3.32031	3.37205	0
BNC1	1434	0.00192401	0.0224972	84.4619	8.48001	3.31616	98.3363	1.89886
GPX2	1413	4.95925e-09	3.9282e-07	3.4215	0.343748	3.31521	2.24804	0
WNT7A	1426	0.000322373	0.00579917	57.418	5.81349	3.30403	52.8288	0
PAK6	1421	0.00065564	0.00972763	12.3326	1.25135	3.30092	13.4882	0
LYPD5	1408	0.00210072	0.0237164	7.96236	0.808336	3.30017	10.3165	0.141405
HES2	1391	0.00113317	0.0152466	78.135	7.95436	3.29615	57.3249	0
SCN4B	1412	0.000602086	0.00909798	9.4483	0.975985	3.27512	5.62009	0
FLRT3	1435	0.00188503	0.0221469	74.2007	7.66767	3.27457	68.7618	1.0498
PCSK9	1444	0.00145779	0.0186437	96.1337	9.96331	3.27035	91.0454	0.421258
HAS3	1402	0.00175607	0.0210727	28.0481	2.92444	3.26167	26.037	0
LAMC2	1417	0.00218246	0.024304	1852.71	193.749	3.25737	1842.38	0.340187
PTHLH	1414	0.00222808	0.0245406	283.799	29.8843	3.24741	149.688	0.446499
FZD10	1417	4.51982e-05	0.00113702	4.03381	0.427458	3.23829	3.37205	0
C19orf33	1410	0.00273606	0.0267665	698.934	77.4131	3.17451	583.213	0.768482
LCN2	1376	0.00136234	0.0177465	301.569	33.6694	3.16298	64.8624	0
FAT2	1398	6.65949e-05	0.00150713	42.2767	4.73658	3.15794	31.7672	0
FLG2	1464	2.88738e-18	6.16518e-16	3.55321	0.400857	3.14796	4.49607	0
FXYD3	1398	7.50142e-05	0.00165199	278.585	31.4333	3.14775	209.067	0
HR	1441	0.00159863	0.0198254	32.5555	3.69929	3.13758	28.3492	0.378806
DQX1	1412	4.82626e-07	2.44348e-05	2.21554	0.252208	3.13497	2.01058	0
PERP	1413	0.00304861	0.0277845	1830.29	208.662	3.13284	1234.19	66.438
ITGA6	1434	0.00234426	0.0253218	505.991	57.8728	3.12816	562.661	10.8157
CLDN1	1352	0.00570476	0.0365745	347.46	39.7455	3.12798	140.502	1.13477
GPR87	1402	0.000304189	0.00551244	36.4032	4.28074	3.08813	36.3915	0
CHRNB1	1418	0.00142553	0.0184301	30.8098	3.62661	3.08669	22.9378	0
DSP	1409	0.00292802	0.0273728	407.569	48.0914	3.08319	284.396	2.18512
FGF11	1395	0.00296722	0.027566	29.3772	3.47113	3.08122	17.9843	0.327873
RAB38	1408	0.00320683	0.0280038	136.173	16.0947	3.08079	103.947	2.51821
TGFA	1400	0.00240998	0.0255589	60.1092	7.19376	3.06277	35.9686	0.267541
F3	1421	0.00272485	0.0267665	1249.67	150.74	3.05141	1369	23.8392
OVOL2	1398	1.319e-05	0.000390218	6.06597	0.737553	3.03992	6.74411	0
IL36G	1389	7.2641e-06	0.000254814	24.3182	2.97728	3.02997	12.3642	0
SH2D3A	1405	0.00154125	0.0193583	52.718	6.49053	3.02189	31.6666	0
DUOXA1	1402	9.61988e-06	0.000312869	6.9325	0.854947	3.01947	7.86812	0
KRTCAP3	1393	0.00175591	0.0210727	13.5535	1.68147	3.01087	14.7778	0
TMPRSS13	1397	8.99614e-06	0.00029651	3.72951	0.468765	2.99205	3.84126	0
FLG	1437	1.56435e-05	0.000449271	9.2384	1.16569	2.98646	4.49607	0
CASP14	1441	1.53566e-16	3.01665e-14	5.56584	0.703931	2.98309	2.51322	0
XG	1160.5	0.00310482	0.0278079	44.8677	5.71353	2.97322	60.4179	0
A2ML1	1419	1.4411e-06	6.20812e-05	20.5276	2.62307	2.96824	9.34919	0
ESRP1	1398	6.26315e-05	0.00144483	67.3856	8.62063	2.96658	71.1182	0
CNKSR1	1399	0.000353889	0.00611932	18.4724	2.36417	2.96596	20.2323	0
FAM25A	1427	4.29997e-10	4.06099e-08	1.64203	0.210755	2.96184	1.00529	0
AFAP1L2	1425	0.00211046	0.0237718	34.3791	4.43836	2.95343	33.2751	0.533638
JUP	1423	0.00269241	0.0267661	862.147	112.16	2.94238	922.818	25.5323
RTKN	1443	0.00205523	0.0233639	84.6376	11.0731	2.93424	78.6137	5.08637
SH3RF2	1423	0.00239242	0.0255417	49.1464	6.43298	2.93352	53.8874	0.921022
ZNF750	1417	1.32585e-06	5.76217e-05	18.723	2.45421	2.93148	23.6044	0
CALML3	1423	2.62934e-07	1.40355e-05	86.9603	11.4224	2.92849	19.1083	0
AKR1B10	1395	3.93468e-05	0.0010012	0.841036	0.110646	2.92622	1.0975	0
FOXE1	1403	3.72177e-05	0.000951958	2.86427	0.382262	2.90553	3.29251	0
RHOD	1416	0.00288606	0.0272508	240.025	32.1252	2.90141	257.474	10.4007
C1orf210	1391	1.60417e-05	0.000458029	7.53831	1.01118	2.8982	7.24352	0
LOR	1463	1.9122e-23	7.82567e-21	4.95606	0.66856	2.89006	3.37205	0
ASPRV1	1381	0.00448154	0.0326057	14.8497	2.00648	2.88769	20.2323	1.04349
PIK3C2G	1195.5	1.12542e-05	0.000343288	0.66734	0.0902068	2.88711	0.878002	0
TFCP2L1	1418	0.00055568	0.00858159	16.1922	2.19052	2.88595	11.2402	0
CDH1	1390	0.00135614	0.0177128	315.164	42.6388	2.88587	248.407	0
TMEM61	1404	9.62285e-05	0.00203697	1.76416	0.238691	2.88577	1.5365	0
TNK1	1386	0.000998044	0.0136597	7.47033	1.01212	2.8838	4.28026	0
PRSS16	1406	0.000547139	0.00852481	6.24911	0.847395	2.88254	5.83068	0
ST6GALNAC2	1395	0.00353551	0.0290836	69.9306	9.53072	2.87527	67.7159	0.675669
SPRR2E	1424	1.61573e-08	1.13355e-06	8.13105	1.12625	2.85192	8.99214	0
RAET1E	1403	0.000450265	0.00738598	4.26605	0.59334	2.84597	5.26801	0
STX19	1400	1.88796e-08	1.28774e-06	0.551442	0.0768178	2.8437	0.329251	0
RAB25	1392	0.00050586	0.00811856	113.859	15.9612	2.83461	127.014	0
KLK7	1416	7.12216e-06	0.000251632	26.456	3.71317	2.83287	13.4882	0
GNA15	1418	0.00119452	0.015941	200.919	28.4905	2.81806	156.943	0
SBSN	1427	0.00166457	0.0203858	85.6769	12.184	2.81392	91.0454	0.288733
UPP1	1343	0.00697714	0.0398427	878.034	125.307	2.80881	450.872	28.3372
ADGRF4	1380	0.000849947	0.0119601	17.3597	2.48077	2.80688	12.3642	0
B4GALNT3	1393	0.000841857	0.0119199	3.62662	0.5191	2.80454	3.71957	0
DMKN	1404	0.00315242	0.0278498	296.786	42.5044	2.80374	301.237	1.89828
SDR42E1	1435	0.00196367	0.0226378	17.2762	2.47542	2.80304	16.243	0.579652
SERINC2	1424	0.00265257	0.0265472	427.716	61.4551	2.79905	454.103	20.0037
NIPAL1	1418	0.00157123	0.0196343	8.19966	1.17922	2.79773	8.34102	0
EXPH5	1415	0.00250594	0.025836	11.5659	1.66477	2.79648	8.44443	0.411168
SLC2A9	1401	0.00335517	0.0283419	45.2001	6.52675	2.79189	52.8288	1.08432
HOXA1	1457	0.00162726	0.0201296	12.0274	1.74074	2.78855	12.164	1.04007
ENTPD3	1386	0.00147992	0.0188287	13.89	2.01152	2.78768	5.62009	0
C16orf74	1408	0.00323603	0.0280898	117.35	17.0061	2.78669	108.37	5.86812
TFAP2A	1404	0.00247946	0.025836	184.989	26.8933	2.78212	174.223	0.462176
FGFR3	1397	0.00144724	0.0185572	9.7438	1.42302	2.77552	7.02402	0
C6orf132	1406	0.00225157	0.0246818	38.2981	5.62555	2.76721	39.2906	0.262249
CTSV	1391	0.00354408	0.0291053	53.2397	7.82683	2.766	26.1375	0.500474
C1orf106	1380	0.00153258	0.0192987	34.0841	5.0343	2.75924	36.1078	0
PRSS8	1383	0.000434365	0.00718239	203.388	30.0551	2.75856	230.424	0
KDF1	1399	0.000589176	0.00893038	13.7179	2.03455	2.75328	13.4882	0
GSTO2	1422	0.0027187	0.0267665	60.5091	8.98837	2.75102	57.201	2.55973
RTN4R	1408	0.000540949	0.00846051	3.33972	0.496817	2.74894	3.8201	0
SULT2B1	1418	9.13052e-06	0.000298933	33.6243	5.05585	2.73348	25.0231	0
ENTPD2	1420	8.70759e-05	0.00189217	4.00629	0.602448	2.73336	4.42327	0
ALDH3B2	1415	2.19105e-06	8.81988e-05	5.76512	0.867001	2.73325	6.69477	0
KCNK7	1185.5	1.69172e-05	0.000480234	0.441692	0.0664368	2.73299	0.201058	0
ANO1	1437	0.000758779	0.0109599	15.2683	2.29912	2.73139	13.7188	0
PHLDA1	1456	0.00176787	0.021096	1621.56	245.643	2.72275	1227.23	153.578
NRG1	1431	0.00238701	0.0255417	127.174	19.2874	2.72108	102.397	5.78071
SLC7A5	1424	0.00265959	0.0265472	869.928	133.629	2.70267	774.508	52.1499
MROH6	1429	0.00249633	0.025836	18.7025	2.87435	2.70192	17.3915	1.7538
ERVMER34-1	1386	0.000104413	0.00217582	1.26774	0.194866	2.70171	1.12402	0
SPINK5	1449	2.15894e-07	1.17806e-05	22.3986	3.44915	2.69909	19.1083	0
DSC1	1428	1.06445e-06	4.75227e-05	6.29636	0.969741	2.69885	4.49607	0
RIPK4	1385	0.00283344	0.0269671	26.794	4.15001	2.69073	33.6933	0.247267
STON2	1396	0.00279139	0.0267978	66.9525	10.3717	2.69049	41.5185	0.397228
MDFI	1399	0.00253995	0.0259869	137.821	21.3619	2.68969	130.989	0.467427
CLDN8	960	0.00158947	0.0197662	0.0731669	0.011371	2.68583	0	0
CORO2A	1407	0.00312387	0.0278079	14.0233	2.18308	2.68339	14.6772	0.704452
SOX9	1396	0.00330658	0.0282516	105.207	16.4333	2.67854	68.0581	4.32296
HAP1	1404	0.00054046	0.00846051	2.50197	0.393768	2.66765	2.24804	0
CCNO	1391	0.00242006	0.0255589	5.67659	0.896717	2.6623	5.92652	0.13253
BARX2	1403	7.5427e-06	0.000262711	4.05846	0.643723	2.65642	3.62176	0
DST	1413	0.00304884	0.0277845	440.581	70.0971	2.65198	250.656	28.2109
KRT77	965	7.4809e-05	0.00165199	0.256084	0.0409347	2.64522	0	0
BTBD16	1459	1.60626e-12	2.1912e-10	3.31521	0.537779	2.62401	3.29251	0
FST	1419	0.00268535	0.0267501	291.602	47.3767	2.62175	298.989	6.51973
CYP24A1	1383	0.000503736	0.00811098	14.6195	2.37761	2.62031	4.49607	0
PRRG2	1359	6.22578e-05	0.00144483	7.64542	1.24627	2.61699	7.86812	0
FUT1	1355	0.00143607	0.018504	2.80579	0.458037	2.61487	1.80952	0
MPZL2	1395	0.00238984	0.0255417	75.2055	12.3472	2.60665	80.008	0.184369
CITED4	1431	0.00243552	0.0256121	187.201	30.8238	2.60247	185.149	14.561
PPP1R14C	1381	0.00274619	0.0267978	34.3341	5.66904	2.59846	32.9735	0.117409
BIK	1367	0.00411746	0.0312845	19.4585	3.23366	2.58916	9.98728	0.43852
CDS1	1378	0.00197396	0.0226378	10.1723	1.70588	2.57606	9.75131	0
KREMEN2	1157	0.00444348	0.0323767	1.87437	0.314639	2.57464	2.11111	0
TRIM7	1423	0.0026304	0.0264711	24.0136	4.04883	2.56827	23.5963	1.37257
TRIB3	1384	0.0043354	0.0320168	348.538	58.9187	2.56452	175.624	19.834
DSC2	1323	0.00673065	0.0394293	95.4642	16.3373	2.54679	38.4021	0.488124
TACSTD2	1371	0.00366183	0.0294014	533.845	91.6657	2.54197	473.211	0.266422
STAP2	1390	0.00399586	0.0308549	51.0042	8.80339	2.53449	42.4734	2.29724
OTX1	1395	0.000392902	0.00661881	10.1811	1.76037	2.53194	8.84655	0
THSD4	1400	0.00206526	0.0233697	8.16069	1.41296	2.52997	10.3545	0.117434
DSG1	1435	3.48958e-09	2.95471e-07	18.1502	3.14772	2.52761	9.95237	0
PROM2	1381	2.3182e-05	0.000632483	15.6477	2.73307	2.51735	20.9623	0
FAM83G	1461	0.00165565	0.0203782	51.2608	9.19258	2.47931	54.6556	5.6132
SPRR2A	1410	1.51067e-05	0.000436407	101.533	18.2507	2.47592	74.8497	0
FUT2	1378	1.01043e-05	0.000324328	2.2794	0.409792	2.47569	2.24804	0
CDCP1	1404	0.00333564	0.0282925	167.476	30.1587	2.4733	178.125	4.78713
AJUBA	1417	0.0027791	0.0267978	100.11	18.0333	2.47284	69.2524	9.63798
EHF	1382	0.00171724	0.0208231	55.9403	10.0809	2.47226	46.0847	0
MTCL1	950	0.0101835	0.0489823	0.0670193	0.012113	2.46802	0	0
PPP1R13L	1417	0.00290204	0.0272508	134.998	24.4176	2.46695	136.529	9.12755
SLC39A2	1165	0.00198213	0.0226378	0.66734	0.120741	2.46651	0.878002	0
CARD10	1414	0.00277667	0.0267978	33.4771	6.05783	2.4663	31.4656	2.16564
PPP1R36	1361	0.000412502	0.00684391	1.06323	0.193357	2.45911	0.502645	0
NOP14-AS1	1439	0.00220048	0.0243941	63.2013	11.4982	2.45855	77.1545	8.18914
SLC2A1	1394	0.00384557	0.0303139	776.586	141.302	2.45836	580.153	48.3787
FBXO2	1356	0.00578865	0.0370157	41.4567	7.57152	2.45295	28.1004	0.987885
RASSF6	1378	0.000804709	0.0115553	8.78036	1.60626	2.45057	5.93121	0
PRSS3	1329	0.00746812	0.0410705	76.3808	14.0461	2.44304	109.03	1.68886
HOXC11	1349	0.00029811	0.00542229	3.04644	0.560287	2.44289	2.24804	0
TUBA4A	1402	0.00349006	0.0288439	522.645	96.2905	2.44037	531.899	27.6224
PPP2R2C	1345	0.00167926	0.0205146	4.25894	0.785505	2.4388	2.24804	0
TINCR	1416	7.90459e-06	0.000269579	2.63601	0.487316	2.43543	2.24804	0
MARVELD3	1357	0.000341361	0.00600869	10.2694	1.90862	2.42775	10.455	0
CRB3	1379	0.000526256	0.00831011	12.7212	2.3679	2.42556	12.5115	0
ARL14	1138	0.00581343	0.0371258	1.11564	0.207814	2.42451	0.603174	0
EFNB1	1429	0.00249774	0.025836	184.706	34.4066	2.42447	186.682	16.7172
CAMSAP3	1354	0.00224585	0.0246743	11.0525	2.06009	2.42359	10.1162	0
C6orf141	1399	0.00133653	0.0175156	7.41011	1.38391	2.42075	6.25577	0
SEMA3F	1404	0.00335155	0.0283419	180.61	33.786	2.41838	164.107	8.92181
PYGB	1424	0.00265959	0.0265472	462.26	86.4892	2.41811	501.01	51.896
ALS2CL	1388	0.00341497	0.0284735	14.7401	2.76619	2.41378	11.8624	0.43454
CSTA	1378	0.00441207	0.0323767	550.816	103.789	2.40792	451.403	2.90144
PLEKHN1	1403	0.00340455	0.0284465	20.6694	3.90177	2.4053	25.8524	1.67196
ZP3	1438	0.00219541	0.0243929	9.00132	1.70591	2.3996	10.1162	1.05658
JAG2	1366	0.00311766	0.0278079	22.6292	4.31588	2.39046	23.4233	0
OVOL1	1405	6.00475e-05	0.00141776	8.36357	1.59521	2.39037	6.69477	0
FAT1	1403	0.00325967	0.0281835	311.177	59.4658	2.3876	197.238	26.4964
ST14	1372	0.00229025	0.0248288	61.1601	11.7129	2.38449	61.5699	0
ZNF219	1431	0.0024351	0.0256121	86.6904	16.8275	2.36505	75.6179	9.1322
KLF5	1400	0.00357536	0.0291728	153.876	29.8798	2.36452	144.431	8.47749
RASIP1	1349	0.00605208	0.0382028	37.169	7.27262	2.35355	31.365	1.68541
AHNAK2	1426	0.00251468	0.025836	142.708	27.9448	2.35242	117.317	12.8877
GALNT3	1390	0.00372593	0.0297529	63.2295	12.3843	2.35208	51.5826	1.62748
SLC52A1	1141.5	0.00486189	0.034141	0.344318	0.0677807	2.34479	0.329251	0
C10orf95	1389	0.000147456	0.00289663	3.81206	0.75183	2.34209	4.49607	0
SPINT2	1353	0.00619685	0.0384671	340.711	67.3053	2.33976	343.809	9.10979
CCND2	1368	0.00523558	0.035203	265.99	52.7134	2.33513	162.983	21.0697
IGSF3	1340	0.0058239	0.0371444	22.1392	4.39231	2.33355	14.0741	0.300354
ZNF704	1369	0.00045119	0.00738598	1.09097	0.218459	2.32018	1.12402	0
RHBDL2	1357	0.0027359	0.0267665	3.89439	0.786004	2.30879	4.82901	0
LPAR3	1373	0.00190994	0.022386	6.77395	1.38158	2.29367	6.74411	0
EVPL	1398	0.000160475	0.00312735	21.9457	4.47763	2.29313	26.7791	0
POF1B	1405	9.41162e-05	0.00200959	7.51001	1.53505	2.29053	5.93121	0
PITPNM3	1388	0.00211603	0.0237799	6.35255	1.30072	2.28802	4.71926	0
ITGA3	1391	0.00396039	0.0307745	401.512	82.2341	2.28763	401.137	28.4198
LSR	1342	0.0049507	0.0342435	183.231	37.6672	2.28228	191.083	0.35501
DDR1	1382	0.00443899	0.0323767	126.449	26.1949	2.2712	116.898	9.38244
GJB2	1387	0.00240865	0.0255589	352.195	73.7796	2.25508	294.751	0
ADH7	1176.5	2.42442e-05	0.000657809	0.984679	0.206977	2.25018	0.100529	0
CCL27	1461	7.28203e-20	2.28118e-17	1.83118	0.386655	2.24365	1.70899	0
DUSP7	1422	0.00272693	0.0267665	73.1502	15.4904	2.23949	77.5572	10.3677
RAPGEFL1	1414	0.00196199	0.0226378	3.42202	0.725249	2.2383	3.37205	0.161646
PARD6G	1397	0.00363868	0.0294014	26.4837	5.61453	2.23787	26.5396	2.16564
PI3	1364	0.00248306	0.025836	230.821	49.1461	2.23162	273.607	0
MMP28	1376	0.00277102	0.0267978	16.1972	3.46215	2.226	14.1578	0
TMEM79	1410	0.00316171	0.0278498	18.697	3.99759	2.22561	21.2916	1.74307
PTPN3	1375	0.00378823	0.0300064	15.8243	3.38428	2.22522	16.5873	0.578776
FLNB	1390	0.00403521	0.031061	643.083	137.763	2.22282	499.583	66.7126
FEZ1	1414	0.00298713	0.0276267	138.607	29.9048	2.21256	112.09	20.7423
GDPD2	1367	1.39831e-05	0.000408756	2.89701	0.627436	2.20703	1.50793	0
MAP7	1349	0.00633095	0.0386227	25.8061	5.60111	2.20393	24.7301	0.850417
GALNT18	1368	0.00475919	0.0337264	22.1216	4.84232	2.19169	17.291	0.889811
BAIAP2L1	1364	0.00542369	0.0360288	69.6826	15.2604	2.19101	77.5572	3.67785
SPINT1	1342	0.00671494	0.0394293	97.8404	21.5199	2.18476	102.507	1.33458
HSPA4L	1379	0.00440965	0.0323767	16.5548	3.64397	2.18367	11.2592	1.93025
CYP4F22	1377	4.5992e-05	0.00114653	1.87997	0.414309	2.18193	1.86575	0
NDRG1	1414	0.00301199	0.0277374	677.248	149.407	2.18044	619.334	68.2385
IGSF9	1358	0.00126891	0.0167969	10.9835	2.44551	2.16713	9.75131	0
FOXN1	1173.5	0.000539216	0.00846051	1.20695	0.270871	2.15569	1.20635	0
CCDC120	1409	0.00320333	0.0280038	25.2594	5.67027	2.15533	24.7284	3.11612
IRX2	1363	0.00367788	0.029465	32.2386	7.24194	2.15434	24.9312	0.147855
CUL9	1429	0.00249773	0.025836	25.6111	5.76399	2.15163	18.9868	4.60537
PLA2G4F	1402	2.52852e-06	9.85521e-05	4.23169	0.954049	2.1491	2.19501	0
EPPK1	1401	0.00114762	0.0153988	21.2495	4.7962	2.14747	20.4136	0
ITGB6	1366	0.000777964	0.0112041	52.2584	11.834	2.14273	18.4973	0
TMEM139	1360	0.000295792	0.00540013	3.82167	0.86776	2.13883	3.37205	0
GRB7	1338	0.0025119	0.025836	14.288	3.24632	2.13793	12.8677	0
VWA2	1353	1.50683e-05	0.000436407	0.691628	0.157529	2.13438	0.548751	0
GRHL2	1362	6.22254e-05	0.00144483	15.796	3.61476	2.12759	15.7362	0
KLK11	1398	2.27468e-05	0.000627581	14.2397	3.29259	2.11263	18.7673	0
MICALL1	1421	0.00276118	0.0267978	153.883	35.6254	2.11085	175.93	23.761
ODC1	1426	0.00259374	0.0263179	494.576	114.788	2.10722	418.478	83.0611
VPS9D1-AS1	1377	0.00463544	0.0333271	30.861	7.17832	2.10407	23.7061	3.10526
CDK18	1304	0.0101827	0.0489823	18.0318	4.20862	2.09913	7.84126	0.901029
ANKRD18A	1345	0.00158983	0.0197662	1.37096	0.321495	2.09232	1.20635	0
ETV4	1407	0.0030583	0.0278022	81.6128	19.2223	2.08601	82.7353	7.92552
SLPI	1360	0.00464369	0.0333271	319.004	75.3147	2.08257	164.845	0.612691
IL18	1354	0.00591802	0.0375012	142.148	33.5631	2.08245	155.619	2.90808
TBX6	1367	1.11406e-05	0.000341947	0.648897	0.153869	2.07628	0.603174	0
PLEKHG5	1398	0.00360858	0.0293829	45.2567	10.7368	2.07556	43.4611	5.08328
FAM46B	1384	0.00417647	0.0314219	47.5103	11.2735	2.07531	31.4983	2.22742
EPS8L1	1356	0.0032132	0.0280038	5.15259	1.22592	2.07143	5.59726	0
LGALSL	1376	0.00475848	0.0337264	36.4129	8.70338	2.0648	28.1481	3.3535
LPAR2	1374	0.00451417	0.0327945	21.391	5.11527	2.06412	21.7143	0.756787
MARVELD2	1341	0.00654623	0.0390626	14.1517	3.3865	2.06311	13.4882	0.899362
PKP2	1359	0.00508597	0.0348844	36.2674	8.77427	2.04732	29.7423	0.725083
TGM1	1395	4.53791e-05	0.00113702	12.6323	3.05922	2.04588	10.6458	0
SRGAP3	1396	0.00331489	0.0282516	12.1919	2.9556	2.0444	12.3642	0.70114
SOWAHC	1417	0.00289774	0.0272508	38.2056	9.27362	2.04258	42.4232	5.90954
VSNL1	1293	0.00615482	0.0384671	10.6934	2.60173	2.03917	3.51851	0
MFSD2A	1414	0.00301171	0.0277374	90.054	21.9126	2.03903	92.2856	6.63439
TOM1L1	1411	0.00304241	0.0277845	49.3389	12.0065	2.03891	46.0847	7.07223
GCLC	1404	0.00340592	0.0284465	88.9357	21.6529	2.0382	93.5925	10.3143
LY6K	1327	0.00795729	0.0423758	43.2171	10.5793	2.03035	48.3328	2.48787
ANKEF1	1403	0.0034305	0.0285545	13.2382	3.26742	2.01848	12.6667	2.47606
SDK2	1321	0.00395183	0.0307745	6.49226	1.60249	2.01841	3.37205	0
MALL	1357	0.00535629	0.0358083	185.907	46.1105	2.01142	142.566	4.31786
EPHA2	1341	0.00691778	0.0397813	76.1729	18.9615	2.0062	65.3438	8.24977
JAG1	1373	0.00493296	0.0342036	165.691	41.4083	2.00051	134.882	16.3245
RGS20	1375	0.00442784	0.0323767	16.684	4.17738	1.99779	13.4882	2.2334
ISM1	1387	0.00197109	0.0226378	3.20537	0.802776	1.99742	2.74376	0
USP43	1335	0.00140593	0.0182659	5.82616	1.46638	1.99029	6.74411	0
DLL1	1361	0.00516204	0.035203	11.3331	2.86231	1.98529	13.873	0.563818
TMBIM1	1433	0.00237473	0.0255193	685.406	173.601	1.98118	531.999	134.47
CCDC17	963	0.000167131	0.00323142	0.0335097	0.00849522	1.97985	0	0
AMOTL1	1425	0.00262279	0.0264711	92.044	23.3743	1.9774	98.82	19.9059
SLC20A2	1452	0.00186205	0.022035	153.187	38.9055	1.97725	147.246	27.8103
TMEM30B	1334	0.00520519	0.035203	18.1288	4.60993	1.97546	13.3895	0.143125
ALDH4A1	1412	0.00308733	0.0278079	76.9345	19.5736	1.97472	92.0805	12.0376
NSG1	1363	0.0052276	0.035203	40.6681	10.3687	1.97166	36.6931	0.979006
PROSER2	1357	0.0059327	0.0375457	28.4835	7.28408	1.96731	22.8201	2.4967
COL4A6	1353	0.00412794	0.0312845	28.6744	7.33515	1.96687	31.4725	0.290033
KCTD1	1419	0.00282947	0.0269671	48.2564	12.3484	1.96639	44.4338	9.49403
SMIM22	1386	2.77292e-06	0.000104752	2.41882	0.628924	1.94335	2.21164	0
AHCY	1391	0.00398703	0.0308352	434.352	113.24	1.93949	339.787	82.8513
KRT80	1356	0.00337292	0.0283637	15.4348	4.02845	1.93789	11.1945	0
FDPS	1436	0.0022861	0.0248288	514.037	134.236	1.9371	503.56	94.0211
NXN	1397	0.00363868	0.0294014	94.3963	24.7684	1.93023	106.677	15.9462
EME2	1295	0.00443171	0.0323767	1.13063	0.297722	1.92509	1.12402	0
OSBPL10	1405	0.0033086	0.0282516	42.5983	11.2666	1.91875	42.6243	7.20181
PLEKHG3	1377	0.00470869	0.0335281	54.9969	14.5922	1.91416	47.2087	5.56484
MAL2	1367	0.00175928	0.0210727	49.1413	13.0603	1.91174	49.4568	0
MACC1	1342	0.00227178	0.024775	9.71278	2.60159	1.90049	7.74073	0
FGD6	1392	0.00393884	0.0307649	30.8908	8.30264	1.89553	33.7777	5.26312
CTNNBIP1	1417	0.00290209	0.0272508	96.5994	26.1344	1.88606	75.3984	18.6818
MT2A	1346	0.00674417	0.0394293	21634.3	5856.79	1.88514	26671.3	2533.27
PLAU	1350	0.00642229	0.0387839	261.788	71.2437	1.87757	302.291	21.3835
ARRDC1	1384	0.0043354	0.0320168	81.899	22.3274	1.87503	65.5449	14.561
GPSM2	1358	0.00587746	0.0373057	31.7319	8.65268	1.87471	19.1083	4.45485
ECE2	1348	0.00659237	0.0391023	28.3856	7.7449	1.87384	17.0113	5.92727
PRMT5	1411	0.00312563	0.0278079	81.4202	22.2342	1.87261	86.1533	21.3303
SDCBP2	1317	0.00831529	0.043722	16.0213	4.37565	1.87242	13.5714	0.540031
NEDD4L	1363	0.0055484	0.0361964	51.253	14.0413	1.86796	48.3328	5.02497
TMEM54	1389	0.00383549	0.0303139	42.7034	11.7191	1.86549	47.6507	7.34457
RPS4X	1406	0.00332362	0.0282516	475.867	130.978	1.86123	439.412	106.073
MYC	1415	0.00297495	0.027566	689.467	190.047	1.85913	663.55	139.578
DHRS1	1438	0.00222869	0.0245406	56.3256	15.5306	1.85868	48.455	12.3183
CHMP4C	1342	0.00370956	0.0296705	11.4622	3.17858	1.85043	11.2402	0
SYBU	1352	0.00518612	0.035203	8.46687	2.35035	1.84895	7.43914	0.43596
CLTB	1398	0.00366395	0.0294014	428.862	119.95	1.83809	439.491	76.4766
F2RL1	1333	0.00772236	0.0418593	55.0031	15.4248	1.83426	57.5026	4.20725
ACAT2	1344	0.00689871	0.0397181	245.475	68.9474	1.83201	305.106	40.8172
MARK1	1344	0.00611523	0.0384671	16.6378	4.68097	1.82959	15.6825	1.04007
RASSF9	1320	0.00743712	0.0410705	9.86488	2.77619	1.8292	7.84126	0.831076
CCDC85C	1376	0.00472768	0.0336	26.1047	7.39205	1.82026	29.8521	3.59361
CDC42BPG	1330	0.00155829	0.0195224	1.73065	0.490638	1.81858	1.5365	0
MOB3B	1303	0.0102682	0.0491493	14.7616	4.18505	1.81853	17.5926	1.0742
IFFO2	1373	0.00493795	0.0342036	55.8658	15.8529	1.81722	60.1432	7.9819
S100A16	1387	0.00404916	0.0311196	817.358	232.251	1.81528	896.77	155.116
EPHA1	1330	0.00293181	0.0273728	13.1512	3.7465	1.81158	13.9383	0
FAM160A1	1384	0.00355335	0.0291327	14.0762	4.01238	1.81073	11.2402	0.367663
KIAA1522	1343	0.00697367	0.0398427	72.4001	20.6796	1.80779	54.5872	8.36715
CYSRT1	1369	0.000915208	0.0127325	3.71414	1.06179	1.80653	3.29251	0
EPS8L2	1336	0.00752236	0.0411843	71.1248	20.3344	1.80643	78.8007	7.20946
MSMO1	1355	0.00608597	0.0383674	429.662	122.895	1.80578	480.629	68.3544
S100A7	1410	1.86232e-07	1.02762e-05	7.49184	2.1465	1.80333	5.62009	0
FASN	1387	0.0041829	0.0314219	580.83	166.601	1.80172	467.591	77.9508
LRRC8E	1360	0.00532174	0.0357037	7.58178	2.17509	1.80146	7.86812	1.68678
ADPRHL1	1315	0.00100588	0.0137218	0.682407	0.196732	1.7944	0.703703	0
GLB1L2	1315	0.00423958	0.0314986	2.53164	0.730704	1.79272	2.11111	0
PIP4K2C	1411	0.00312563	0.0278079	71.87	20.8043	1.78851	64.069	15.5156
EGFR	1380	0.00418446	0.0314219	100.349	29.1115	1.78537	105.658	17.3639
IL22RA1	1365	0.000381742	0.00648698	3.40404	0.992373	1.77829	3.8201	0
GOLGA7B	1352	0.00213474	0.0238452	5.08491	1.4925	1.76849	3.37205	0
PSORS1C1	1309	0.00891126	0.0453624	9.78512	2.87948	1.76478	12.2645	1.27863
SMTN	1406	0.00332297	0.0282516	142.301	41.8806	1.7646	149.59	26.8188
FAM212A	1347	0.00663262	0.0392443	15.3656	4.53107	1.76178	14.048	2.10855
KCNK1	1351	0.00554996	0.0361964	10.6302	3.15742	1.75135	8.99214	0.937131
ITPR3	1374	0.00488	0.034141	75.9813	22.6025	1.74916	70.3499	16.8738
SEMA4B	1361	0.00567942	0.0365074	89.9959	26.7951	1.74789	85.1662	11.3299
TNNT1	1384	0.00375633	0.0298501	26.5609	7.92351	1.74509	23.6044	0.473555
LINC01133	1278	0.00968564	0.0478533	26.9389	8.05383	1.74194	14.048	0.122691
KCNK6	1378	0.00465534	0.0333271	35.1778	10.587	1.73236	30.3485	6.56034
PYGL	1426	0.00259311	0.0263179	234.569	70.7121	1.72999	243.207	49.0158
DUSP4	1317	0.00929006	0.0467615	60.5906	18.4099	1.71861	59.5944	6.57279
CYB5R1	1432	0.00240496	0.0255589	136.536	41.703	1.71106	135.103	26.8122
CYP2S1	1330	0.00734167	0.0408213	22.7728	6.95949	1.71026	25.8524	0.899362
LYPD3	1357	0.00184565	0.0218937	17.2725	5.3147	1.70041	19.8042	0
GALNT14	1357	0.00493168	0.0342036	19.1523	5.90071	1.69856	16.7883	0.464034
PLEC	1410	0.00316436	0.0278498	650.736	201.205	1.69341	660.038	142.053
PTGFRN	1350	0.0064097	0.0387839	53.8421	16.6694	1.69153	44.2327	9.79817
CASZ1	1319	0.00819963	0.0432993	10.5739	3.27443	1.6912	12.3642	0.727752
ARHGAP5-AS1	1307	0.010347	0.0494782	10.2731	3.19116	1.68672	10.1162	2.39157
ARHGEF4	1360	0.00498653	0.0343801	8.849	2.75	1.68608	8.14285	0.728365
LIMA1	1344	0.00689864	0.0397181	376.367	117.522	1.67921	412.772	71.6302
LPIN3	1342	0.0068268	0.0396762	17.438	5.46284	1.67451	13.4882	3.47351
PLCD4	1300	0.00848371	0.0442758	3.02921	0.953023	1.66836	2.24804	0.270804
SLC7A1	1425	0.00262648	0.0264711	106.769	33.5933	1.66824	107.906	27.4732
HOTAIR	1138.5	0.00111428	0.0150336	0.673267	0.212314	1.66498	0.10975	0
NSUN5	1323	0.0087198	0.0448884	18.7061	5.94495	1.65377	9.87753	4.63956
WWC1	1338	0.00696362	0.0398427	17.9117	5.70077	1.65167	15.7362	1.21624
GALE	1323	0.00871991	0.0448884	72.8181	23.2439	1.64745	65.6454	16.2205
YDJC	1403	0.00344777	0.0286013	87.1316	27.8204	1.64705	63.6552	21.4715
IFNLR1	1292	0.00523994	0.035203	3.0993	0.990582	1.6456	2.24804	0
ANO9	1266	0.00974152	0.0480327	20.9578	6.71083	1.64293	16.4868	0
SLC35F2	1396	0.00375327	0.0298501	42.061	13.4816	1.6415	41.9206	9.03862
CES2	1418	0.00286627	0.0271829	51.2875	16.4454	1.64092	51.7048	13.2661
PTPRZ1	1418	0.000509914	0.00813049	37.6718	12.0806	1.64079	35.0846	0
SLC52A3	1132	0.00193491	0.0225709	0.642831	0.206209	1.64033	0.219501	0
HOOK2	1380	0.0045413	0.0328348	13.5006	4.33543	1.63877	11.7619	2.13498
TRAF3IP2	1398	0.00366395	0.0294014	88.1694	28.3756	1.63563	98.9135	20.0131
CELSR1	1303	0.00989365	0.0486363	18.7805	6.05684	1.6326	19.1083	0.629625
NXPH4	1330	0.00751258	0.0411767	8.41516	2.72327	1.62765	8.99214	0.877955
FJX1	1373	0.00484769	0.034141	43.241	14.0585	1.62096	45.2171	8.54429
CLUH	1404	0.00340593	0.0284465	104.107	33.8577	1.62051	105.69	25.5799
RTTN	1372	0.00499626	0.0343801	39.1167	12.7231	1.62034	42.7127	8.09426
ACOT7	1406	0.00332362	0.0282516	156.101	50.8035	1.61948	157.362	40.0526
TNFRSF10A	1374	0.00487993	0.034141	31.8317	10.4008	1.61376	32.5965	5.69657
KRTDAP	1454	3.96768e-09	3.24755e-07	48.8372	15.9594	1.61357	38.7419	0
ETHE1	1413	0.00304945	0.0277845	148.945	48.7298	1.6119	135.915	38.5469
MYO5B	1310	0.00619688	0.0384671	10.7808	3.53896	1.60707	12.3642	0
GGT6	1150.5	0.000675313	0.00989989	0.85956	0.282315	1.60629	0.603174	0
DSG2	1315	0.00828854	0.0436281	41.4124	13.6156	1.60481	49.7618	0.675105
EPHX3	1351	0.000753929	0.0109543	2.35249	0.775037	1.60185	3.18276	0
MVD	1368	0.00523574	0.035203	132.434	43.9384	1.59171	133.804	28.9966
PLLP	1328	0.00412408	0.0312845	6.54169	2.1722	1.59051	5.70701	0
PHLDA2	1364	0.00548358	0.0361591	449.825	149.435	1.58985	386.541	103.366
RIN1	1369	0.00517429	0.035203	90.4474	30.1384	1.58547	80.6665	22.5899
DHCR7	1379	0.00460063	0.0331773	141.266	47.1161	1.58412	143.874	30.9872
PNPLA4	1348	0.00659269	0.0391023	42.3538	14.1386	1.58285	31.365	11.5048
FRK	1294	0.00618248	0.0384671	2.5663	0.85866	1.57953	1.30688	0
CDIP1	1327	0.00834359	0.0437304	136.539	45.7049	1.5789	163.089	34.4554
S100A11	1401	0.00353283	0.0290836	6591.04	2208.78	1.57726	5129.39	1924.26
COMTD1	1366	0.00535921	0.0358083	24.1069	8.08493	1.57614	20.8526	5.27769
CAMSAP2	1403	0.00340455	0.0284465	11.371	3.81375	1.57607	9.95237	3.00102
ARHGAP32	1386	0.00423296	0.0314986	15.186	5.11812	1.56906	14.2675	3.32397
GADD45A	1358	0.00587958	0.0373057	250.669	84.5258	1.56832	221.431	56.8868
CLSTN1	1389	0.00408392	0.031143	531.852	180.104	1.5622	461.971	141.685
TUFT1	1340	0.00721675	0.0404608	40.2137	13.6288	1.56103	38.0833	7.61017
GSTP1	1362	0.00561406	0.0362772	1663.73	564.388	1.55966	1505.66	384.224
CDK6	1342	0.00705636	0.0401086	102.34	34.7509	1.55825	82.5343	24.9956
PRNP	1373	0.00493797	0.0342036	680.865	231.717	1.55501	744.92	130.294
TMEM154	1375	0.00482196	0.0340323	105.344	35.8561	1.55482	107.365	8.98401
ANXA2	1426	0.00259373	0.0263179	543.278	185.129	1.55316	474.335	175.254
TMC4	1335	9.75739e-05	0.00205659	7.69521	2.62303	1.55273	7.86812	0
ACSS2	1411	0.00312563	0.0278079	63.1401	21.5238	1.55262	60.5822	13.7345
FBLIM1	1311	0.00940839	0.0470815	142.637	48.6454	1.55197	157.931	27.4697
RAB3D	1362	0.00561394	0.0362772	62.1555	21.2719	1.54693	70.8131	11.4236
FOSL1	1346	0.00673896	0.0394293	216.693	74.3094	1.54403	255.152	48.9363
RBCK1	1394	0.00384557	0.0303139	207.494	71.5452	1.53614	127.571	59.6668
ZNF598	1310	0.0100477	0.0488556	17.0395	5.8786	1.53534	9.85184	5.0975
ADAM15	1350	0.00644424	0.0387839	231.271	80.1242	1.52927	200.624	52.8456
PRKCZ	1321	0.00886503	0.045303	15.1376	5.25264	1.52702	15.365	2.15381
GOT2	1420	0.00279582	0.0267978	237.88	82.7846	1.5228	260.437	70.1192
AQP3	1315	0.00943954	0.0471593	73.6907	25.6593	1.522	92.3861	2.08521
PDCD2L	1347	0.00666772	0.0393119	29.4089	10.291	1.51486	23.6243	8.04861
PNPO	1387	0.0041829	0.0314219	59.6981	20.8972	1.51438	65.1917	17.8613
KAZN	1331	0.00785702	0.0422725	19.3866	6.78811	1.51398	21.3563	3.79217
OPLAH	1308	0.0100432	0.0488556	5.63317	1.97592	1.51142	3.8201	1.14814
P3H2	1326	0.00812746	0.0429644	51.0025	17.994	1.50305	58.4489	5.13217
SLC16A13	1376	0.00476624	0.0337277	14.3172	5.08066	1.49466	11.9628	3.33692
DLG1	1334	0.00771923	0.0418593	69.8586	24.8817	1.48936	36.9947	18.0092
MAPKBP1	1421	0.00276118	0.0267978	27.0775	9.64793	1.4888	22.6086	7.97503
PRICKLE3	1371	0.00505522	0.0347219	24.6068	8.77174	1.48812	28.1004	7.02848
MAB21L3	950	0.00388499	0.0305267	0.0335097	0.0120756	1.47248	0	0
METTL8	1425	0.00262648	0.0264711	35.1865	12.6856	1.47183	33.9788	10.2289
RHCG	1372	0.000580227	0.00883666	20.7956	7.51706	1.46804	23.6044	0
LINC00885	1182	1.20485e-07	6.87876e-06	0.0700931	0.0253429	1.46769	0.100529	0
NUDT8	1325	0.00852676	0.0444532	14.8462	5.36909	1.46735	10.455	3.80155
DGKA	1331	0.00798159	0.0423758	142.253	51.5271	1.46505	154.638	22.7277
EPHB4	1311	0.00961915	0.0475842	51.5282	18.7752	1.45654	53.2289	9.53156
PPL	1336	0.00535675	0.0358083	16.879	6.1572	1.45488	14.2751	0.217011
PDLIM1	1322	0.00881624	0.0451008	396.86	145.541	1.4472	407.942	81.0286
FDFT1	1415	0.00297495	0.027566	532.819	195.479	1.44663	553.412	147.36
LPAR5	1340	0.00491409	0.0342036	30.6395	11.2488	1.44563	25.5344	0.168336
MREG	1389	0.00407825	0.031143	22.5593	8.33105	1.43715	23.5238	2.08957
KRT78	1405	5.06051e-09	3.94479e-07	1.17298	0.433488	1.43611	0.768252	0
ZNF57	1406	0.00332087	0.0282516	7.02059	2.59518	1.43576	7.53967	2.16564
PGAM5	1351	0.00637113	0.0387839	48.381	17.9064	1.43396	40.6137	13.9545
EBP	1358	0.00587958	0.0373057	209.247	77.5573	1.43188	186.18	45.6966
POLR3G	1343	0.00688697	0.0397181	19.8181	7.36735	1.4276	20.0843	3.13857
FARSB	1428	0.00252938	0.0259327	182.32	67.9275	1.42441	169.454	60.1622
ZNF165	1278	0.0100317	0.0488556	2.15744	0.805019	1.42222	2.63401	0.099973
NOP2	1393	0.00389222	0.0305346	60.6812	22.66	1.4211	41.9206	20.7003
GLO1	1391	0.00398703	0.0308352	293.583	109.734	1.41975	302.252	103.509
WDR74	1316	0.00941439	0.0470815	96.1035	35.9327	1.41929	56.6311	29.8824
FSCN1	1373	0.00493786	0.0342036	517.401	193.526	1.41876	491.587	159.939
MAST4	1307	0.0103779	0.0495777	63.1519	23.8103	1.40724	73.5327	10.796
LRRC8A	1398	0.00366395	0.0294014	79.1272	29.8789	1.40505	77.5572	22.5134
MPV17L2	1336	0.00754857	0.0412359	46.6077	17.7192	1.39525	53.9528	16.0707
PCSK1N	1305	0.0101775	0.0489823	25.6421	9.77639	1.39114	24.7284	1.32171
LY6D	1413	1.51718e-06	6.47901e-05	28.5308	10.8872	1.38989	23.5963	0
COL7A1	1332	0.00749418	0.0411677	34.73	13.2531	1.38985	34.6811	2.22343
CEP170B	1350	0.00643317	0.0387839	39.8777	15.2177	1.38983	45.7659	13.1857
TMEM184A	1317	0.00321607	0.0280038	4.08659	1.57224	1.37808	4.49607	0
MYO1B	1332	0.00785103	0.0422725	211.583	81.4893	1.37654	200.075	55.3008
RNF128	1308	0.00709935	0.0402374	8.57856	3.30738	1.37505	10.7566	0.13253
PPM1J	1348	0.00626812	0.0385266	4.1507	1.60458	1.37116	3.61904	0.614942
OSBPL6	1330	0.00782449	0.0422725	12.8151	4.96651	1.36754	11.1587	3.08455
NOP16	1416	0.00293832	0.0273815	112.482	43.6643	1.36516	100.529	38.8857
GJB6	1399	0.00050908	0.00813049	19.5358	7.61481	1.35924	12.164	0
NDFIP2	1354	0.00615399	0.0384671	102.107	39.8623	1.35699	85.4253	30.7033
EML2	1358	0.00587958	0.0373057	36.7799	14.3689	1.35597	35.5873	11.2308
BAK1	1403	0.00344777	0.0286013	43.0691	16.8348	1.35521	42.1441	14.0938
S100A10	1368	0.00523574	0.035203	2505.43	982.473	1.35057	2268.03	730.591
HSD17B8	1337	0.00746449	0.0410705	21.428	8.40807	1.34965	15.8836	6.33323
MIB2	1380	0.00454646	0.0328348	46.18	18.1393	1.34815	33.9128	14.489
TFAP2C	1267	0.00950055	0.0472123	17.1134	6.72818	1.34684	19.1083	0
TXNDC17	1369	0.00517494	0.035203	305.352	120.085	1.34642	309.935	90.6887
HOMEZ	1384	0.0043354	0.0320168	32.6527	12.8817	1.34187	26.037	10.5912
POP1	1373	0.00493797	0.0342036	24.5152	9.68888	1.33927	26.6402	8.14003
TBC1D2	1322	0.00881628	0.0451008	69.0211	27.3084	1.33769	62.1269	14.4274
TM7SF3	1375	0.00482315	0.0340323	71.475	28.2856	1.33737	64.6429	21.5268
AGRN	1310	0.0100414	0.0488556	99.1259	39.296	1.33488	83.238	18.6971
FGFR2	1323	0.00548494	0.0361591	5.81987	2.30901	1.33371	5.92652	0
DEGS2	1333	0.000184974	0.00352095	0.655045	0.260294	1.33145	0.439001	0
IFRD2	1315	0.0095174	0.0472123	66.0211	26.2685	1.32959	52.9788	21.6175
STARD10	1334	0.00771923	0.0418593	57.2994	22.806	1.32911	48.6194	11.0957
EBNA1BP2	1402	0.00349006	0.0288439	175.605	70.0633	1.3256	178.719	65.5469
SLC22A5	1344	0.00689805	0.0397181	11.0453	4.41934	1.32153	10.8653	2.86131
LSS	1342	0.00705636	0.0401086	186.27	74.8532	1.31526	182.091	55.7334
APOBEC3C	1331	0.00798159	0.0423758	171.916	69.2328	1.31218	204.571	57.6086
ERF	1396	0.00375377	0.0298501	98.5274	39.6794	1.31213	92.1694	32.8835
NIPAL4	1325	0.00499845	0.0343801	17.518	7.0733	1.30838	16.6878	0
GEMIN4	1392	0.00393937	0.0307649	36.6529	14.8286	1.30555	36.1904	12.2914
CDHR1	1335	0.00301604	0.0277374	6.05864	2.45491	1.30332	5.62009	0
KATNB1	1363	0.00554937	0.0361964	26.9113	10.9849	1.29269	18.2963	9.91887
SPTBN5	945	0.00788903	0.0422725	0.0365834	0.0149336	1.29262	0	0
BNIPL	1391	2.34717e-06	9.29594e-05	2.84659	1.16474	1.28923	2.24804	0
CAPN1	1368	0.00523574	0.035203	240.026	99.2095	1.27464	268.23	77.1615
RELL2	1332	0.00789291	0.0422725	15.429	6.38256	1.27344	12.0635	4.54934
RABGGTA	1339	0.00729881	0.040722	48.1687	19.9674	1.27045	32.5958	17.0339
MIRLET7BHG	1350	0.00644411	0.0387839	28.0116	11.6199	1.26943	28.1004	9.54054
CA2	1319	0.00766376	0.0417259	35.7476	14.8426	1.2681	33.9128	0.742915
VDR	1338	0.00737383	0.0408213	42.4797	17.6496	1.26714	44.9607	6.9615
SNX33	1360	0.00574245	0.0367681	32.4283	13.5377	1.26027	32.5965	11.371
NT5DC3	1348	0.00659267	0.0391023	20.8869	8.73171	1.25826	16.0846	6.60803
MPHOSPH6	1398	0.00366395	0.0294014	73.5651	30.9322	1.24991	67.4411	26.2727
RNF126	1400	0.00357606	0.0291728	78.1286	32.9911	1.24377	78.8147	29.9726
REEP4	1353	0.0062271	0.0384671	106.84	45.1159	1.24374	94.934	35.8202
ITPKC	1335	0.00763348	0.0416071	32.1815	13.5959	1.24306	29.1936	6.1902
USP31	1344	0.00689864	0.0397181	16.43	6.94549	1.24219	17.6931	5.20605
LYAR	1372	0.00499629	0.0343801	54.6438	23.1715	1.23771	47.6316	19.0601
GLTP	1384	0.0043354	0.0320168	115.088	49.0042	1.23176	83.7406	37.895
NOL6	1389	0.00408392	0.031143	47.3091	20.156	1.23091	47.2087	17.6939
ME1	1332	0.00788317	0.0422725	83.1125	35.5119	1.22676	73.0611	26.1702
SLC39A4	1353	0.0062271	0.0384671	76.2844	32.729	1.22082	73.4867	21.3256
CPTP	1345	0.00682105	0.0396762	76.2716	32.8446	1.21549	84.7272	26.5267
C10orf99	1421	4.40144e-08	2.77121e-06	3.96408	1.70856	1.2142	3.84126	0
LDLR	1345	0.00682105	0.0396762	136.961	59.1191	1.21207	128.677	45.212
MBD1	1389	0.00408392	0.031143	44.3786	19.1713	1.21092	31.5661	16.9771
TLDC1	1354	0.006156	0.0384671	24.0277	10.4486	1.20139	20.3069	9.14803
TMEM63B	1350	0.00644424	0.0387839	65.3428	28.5198	1.19607	62.945	21.6029
GAS2L1	1362	0.0056111	0.0362772	27.0873	11.8564	1.19195	24.127	10.6618
DUSP14	1333	0.00780579	0.0422183	98.9658	43.3412	1.19119	97.7142	36.3446
PLCB3	1378	0.00465534	0.0333271	43.3779	19.0786	1.185	45.6402	17.2053
HDGF	1399	0.00361976	0.0293829	408.729	181.226	1.17336	409.259	160.806
FBXL6	1405	0.00336455	0.0283419	22.7825	10.1058	1.17274	22.6086	8.52196
ITPK1	1349	0.0065181	0.0389895	55.397	24.9123	1.15295	61.6243	17.4548
MYO1E	1344	0.00689774	0.0397181	65.1445	29.3473	1.15042	59.5729	25.3591
GIPC1	1309	0.0101568	0.0489823	83.3555	37.5987	1.1486	67.1672	31.5505
SLC6A8	1309	0.0101511	0.0489823	80.717	36.4088	1.14859	87.2515	20.3643
KIAA0930	1315	0.00951745	0.0472123	67.4067	30.5698	1.14078	69.6891	17.8783
FOXK2	1407	0.00328315	0.0282516	66.929	30.3899	1.13904	66.317	27.0129
TBL3	1340	0.00721719	0.0404608	53.8114	24.4423	1.13853	47.5219	19.0138
WISP3	1158.5	0.000269195	0.0049329	0.752883	0.342165	1.13773	0.502645	0
SIGMAR1	1365	0.00542196	0.0360288	130.295	59.2597	1.13666	127.014	55.1385
SCEL	1379	6.26653e-05	0.00144483	11.354	5.16501	1.13636	13.2698	0
RPS6KA4	1377	0.00471072	0.0335281	52.4972	23.884	1.1362	44.5343	19.3982
RUVBL1	1389	0.00408391	0.031143	102.687	46.8414	1.1324	99.8253	42.7703
PLP2	1368	0.00523574	0.035203	669.603	305.567	1.13182	623.83	248.519
BAIAP2	1343	0.00697714	0.0398427	44.0068	20.1127	1.12962	40.9153	12.2595
DUS2	1365	0.00542197	0.0360288	26.9817	12.3326	1.1295	22.0158	11.105
KCTD11	1350	0.00644423	0.0387839	35.7242	16.3664	1.12617	28.1481	10.148
BLCAP	1356	0.00601647	0.0380269	162.871	74.8271	1.1221	161.882	60.5206
CTPS1	1316	0.00941439	0.0470815	79.5166	36.5598	1.121	72.783	32.4997
CD3EAP	1323	0.00871708	0.0448884	15.1746	6.99301	1.11768	15.7362	5.42878
DVL1	1347	0.00666805	0.0393119	27.3083	12.5981	1.11614	26.6402	10.7271
ZBTB7B	1327	0.00834354	0.0437304	13.1383	6.067	1.11473	11.9628	3.77649
MYBBP1A	1317	0.0093123	0.0467615	57.5162	26.8917	1.09681	50.0461	23.8646
METTL5	1364	0.00548534	0.0361591	69.1226	32.4857	1.08935	58.6067	31.9916
BICD2	1349	0.00651809	0.0389895	19.4929	9.18814	1.0851	21.6137	7.52283
SURF2	1363	0.00554937	0.0361964	41.6015	19.6136	1.08478	35.7883	16.7243
SLC38A5	1409	0.00319882	0.0280038	78.7459	37.1865	1.08243	94.4175	5.84744
TXNRD3	1307	0.0102624	0.0491493	4.94239	2.3343	1.08222	5.48751	2.15521
ZFYVE9	1353	0.00622459	0.0384671	23.0912	10.9121	1.08142	23.8254	10.6525
LETM1	1319	0.00911104	0.0461282	53.8383	25.4849	1.07899	59.5729	21.6088
PDCD11	1321	0.0089136	0.0453624	51.8764	24.6058	1.07608	44.9607	22.6183
DLG5	1338	0.00735698	0.0408213	13.5801	6.4499	1.07415	14.2751	6.14569
NOLC1	1411	0.00312563	0.0278079	114.558	54.5841	1.06953	117.016	45.8356
SPTSSB	1338	0.000406861	0.0067959	1.31931	0.628936	1.0688	1.20725	0
PXN	1352	0.00629875	0.0385399	229.038	109.973	1.05843	229.3	88.7037
ESRRA	1330	0.00807077	0.0427568	41.1154	19.7709	1.0563	37.9736	16.0919
CHCHD4	1350	0.00644423	0.0387839	18.6247	8.99704	1.04969	20.3069	8.76076
MT1G	1376	0.0046756	0.0334234	146.985	71.1767	1.0462	65.193	1.69592
STK24	1309	0.0101568	0.0489823	188.857	92.0235	1.03722	156.423	74.2204
PGAP2	1308	0.0102669	0.0491493	33.8949	16.5247	1.03644	34.3518	14.8961
POLR1B	1362	0.00561394	0.0362772	15.8478	7.77369	1.02761	16.7918	6.77594
GNAL	1299	0.010179	0.0489823	12.528	6.14681	1.02725	11.9629	0.637131
PA2G4	1361	0.00567942	0.0365074	267.407	131.433	1.02471	271.632	111.323
KLC2	1377	0.0047104	0.0335281	20.9452	10.2972	1.02436	20.8526	9.2328
ZFP64	1382	0.00443974	0.0323767	27.5641	13.59	1.02025	26.4391	12.6755
YARS2	1430	0.00246645	0.0258267	34.1262	16.8276	1.02005	33.7205	16.0149
BBOX1	1104	0.00854794	0.0445164	0.692011	0.341501	1.0189	0.100529	0
FKBP4	1319	0.00911104	0.0461282	99.9098	49.3149	1.0186	88.2644	39.6783
DFFA	1317	0.00931228	0.0467615	53.3466	26.3505	1.01757	44.2327	24.6775
VSIG8	965	7.4809e-05	0.00165199	0.0335097	0.0165645	1.01649	0	0
RRS1	1361	0.00567941	0.0365074	44.5337	22.0285	1.01553	49.2592	19.276
HMOX2	1315	0.00951745	0.0472123	132.518	65.6712	1.01286	146.122	50.7266
EI24	1374	0.00488026	0.034141	62.1683	30.8657	1.01017	61.9258	30.2
EPCAM	1342	0.00332508	0.0282516	33.7707	16.8309	1.00466	43.7301	0
SLC9A1	1315	0.00951745	0.0472123	55.0151	27.4443	1.00332	48.5096	21.2834
RNF223	1373	1.98175e-05	0.000552975	2.86158	1.42971	1.00109	3.37205	0
FLII	1312	0.00983257	0.0483845	171.591	85.8273	0.999464	132.598	74.8857
NCLN	1339	0.00729881	0.040722	74.6993	37.5803	0.991119	70.5694	32.9484
SCNN1G	1324	9.49215e-05	0.00201801	0.892605	0.449934	0.988309	0.329251	0
TMEM69	1410	0.00316436	0.0278498	77.7442	39.3143	0.98368	69.6891	37.3041
DPP9	1391	0.00398703	0.0308352	68.9078	34.8641	0.982926	67.6062	30.2321
GPATCH4	1341	0.00713637	0.0402374	30.1151	15.2516	0.981528	33.074	13.7261
WNT7B	1261	0.00879951	0.0451008	5.90079	2.99127	0.980151	4.02116	0
KRT13	1376	2.89913e-05	0.000769602	13.1931	6.69097	0.979495	12.4018	0
SMYD5	1322	0.00881626	0.0451008	23.9213	12.1703	0.974932	21.0721	11.0578
CTDSPL	1319	0.00909057	0.0461196	20.9091	10.7183	0.964062	21.0106	9.94192
GPX1	1309	0.0101568	0.0489823	45.5909	23.6026	0.9498	39.8394	20.2571
PICK1	1340	0.00721719	0.0404608	23.4827	12.1642	0.948953	21.4013	10.2919
GSK3B	1314	0.00962149	0.0475842	80.2338	41.8837	0.937823	60.619	37.7594
MLF2	1362	0.00561406	0.0362772	242.417	126.554	0.937736	228.61	111.477
VDAC1	1413	0.00304945	0.0277845	381.707	199.61	0.935282	369.645	207.849
NIP7	1419	0.00283085	0.0269671	39.464	20.6797	0.932325	40.0105	19.683
RHOV	1312	0.00272668	0.0267665	2.72139	1.42974	0.928595	3.37205	0
STAMBP	1399	0.00361976	0.0293829	31.213	16.4603	0.923159	29.0838	15.1819
DPAGT1	1339	0.00729881	0.040722	71.1311	37.6107	0.919338	66.2892	36.7057
OLA1	1412	0.00308733	0.0278079	142.705	75.5565	0.91741	142.75	68.762
CCT5	1353	0.0062271	0.0384671	221.103	117.186	0.915921	213.322	113.402
DLX3	1343	0.000844659	0.0119199	1.82234	0.968118	0.912536	1.70899	0
ADRM1	1311	0.00993961	0.0486674	134.245	71.4356	0.910155	112.933	61.6819
B3GALNT2	1346	0.00674413	0.0394293	12.8272	6.8367	0.907839	13.7725	6.42736
MRPL4	1315	0.00951745	0.0472123	125.47	66.9199	0.906832	103.846	62.0712
DUS4L	1323	0.00871961	0.0448884	11.6358	6.2069	0.906628	12.3642	5.45647
GART	1348	0.0065927	0.0391023	74.4696	40.276	0.886732	69.2645	36.2254
APTX	1422	0.00272693	0.0267665	36.4102	19.6988	0.886234	33.9788	18.8365
FTSJ1	1312	0.00983257	0.0483845	75.9481	41.1007	0.88585	81.325	34.7625
ZBTB45	1334	0.00771923	0.0418593	25.4802	13.8502	0.879471	28.1004	12.3023
MFN2	1347	0.00666805	0.0393119	74.7633	40.7302	0.876233	59.7042	36.6681
PCLO	1256	0.00912457	0.0461491	1.21886	0.664853	0.874429	1.12402	0
ELOVL1	1368	0.00523574	0.035203	172.815	94.7632	0.866828	175.381	90.963
SURF6	1337	0.00746449	0.0410705	46.7313	25.7188	0.861567	49.4568	23.6828
ABCB8	1314	0.00962149	0.0475842	32.2586	17.7626	0.860841	32.2666	16.4426
SLC35F6	1311	0.00993961	0.0486674	113.191	62.432	0.858407	117.982	52.2846
ATIC	1315	0.00951745	0.0472123	116.5	64.2845	0.857788	97.0193	61.5846
TUBGCP4	1324	0.00862441	0.0447724	13.7474	7.60425	0.854284	12.0635	7.09246
GID4	1380	0.00454646	0.0328348	19.4553	10.8161	0.846979	19.5026	9.8072
PSMD3	1322	0.00881629	0.0451008	219.724	122.255	0.8458	191.734	111.142
PSME3	1338	0.00738124	0.0408213	103.947	58.2159	0.836366	110.738	52.5395
SREK1IP1	1317	0.00931231	0.0467615	55.891	31.4298	0.830483	52.1314	28.4554
PPRC1	1336	0.00754857	0.0412359	28.9368	16.2882	0.829081	26.7791	14.2303
GPN1	1408	0.00324311	0.0280898	36.956	20.8621	0.824924	35.8888	20.4683
MTFR1	1344	0.00689871	0.0397181	30.9854	17.5734	0.818196	31.4983	16.1108
TRPV6	948	0.00509651	0.0349023	0.0670193	0.0381848	0.811578	0	0
DHX32	1335	0.00763348	0.0416071	23.6113	13.4575	0.811064	23.4866	12.65
NIT2	1341	0.00713638	0.0402374	55.5694	31.7275	0.80856	49.9629	30.4771
ORMDL2	1330	0.00807077	0.0427568	69.4686	39.8733	0.800937	58.5079	37.9917
CCNC	1343	0.00697714	0.0398427	63.3041	36.4243	0.797398	59.5729	35.3857
CSNK2A1	1345	0.00682105	0.0396762	85.8558	49.464	0.795536	89.9214	46.302
NUDT19	1332	0.00789328	0.0422725	30.9893	17.9174	0.790405	29.8571	16.3701
NDUFAF4	1322	0.00881629	0.0451008	45.3733	26.2632	0.788801	45.9854	24.1171
LAS1L	1386	0.00423319	0.0314986	47.3504	27.4449	0.786838	46.3146	26.4191
LYPD6B	1296	0.00638446	0.0387839	3.4218	1.99864	0.775739	3.29251	0
C1orf109	1339	0.00729871	0.040722	13.1445	7.68386	0.774557	12.9682	7.55471
PREP	1353	0.0062271	0.0384671	77.2611	45.3279	0.769342	81.2152	40.7227
TSR1	1311	0.00993961	0.0486674	54.4084	32.0958	0.761448	56.7409	29.4408
MAP7D1	1324	0.00862446	0.0447724	143.41	84.6604	0.76039	139.712	74.4366
AAGAB	1400	0.00357606	0.0291728	63.3255	37.3913	0.760084	59.5729	37.0041
KRT1	1411	8.23308e-06	0.000276936	17.4358	10.362	0.750749	9.98728	0
ERBB3	1267	0.0104184	0.0497228	5.95089	3.55233	0.744342	6.36552	0
COASY	1317	0.00931231	0.0467615	69.9184	41.8381	0.740853	65.7459	36.5222
CAPN15	1331	0.00798159	0.0423758	17.7121	10.6048	0.740013	16.9015	9.43597
AKAP1	1323	0.00871991	0.0448884	17.2275	10.326	0.738433	17.8942	8.32209
SMPD4	1316	0.00941439	0.0470815	75.0425	45.0935	0.73479	77.2642	38.2967
SYT8	1377	5.72836e-05	0.00137229	5.15446	3.10105	0.733064	6.74411	0
LY6G6C	1428	4.25714e-08	2.71517e-06	7.02202	4.26587	0.719046	6.74411	0
TRIM35	1352	0.00629875	0.0385399	15.4609	9.41051	0.716277	15.7362	8.31602
DKC1	1327	0.00834359	0.0437304	57.0178	34.9542	0.705946	58.4489	31.2618
RALY	1354	0.00615618	0.0384671	170.024	105.054	0.694601	160.126	96.7633
MRPS30	1309	0.0101568	0.0489823	47.989	29.7619	0.689239	42.8253	28.5517
METAP1	1364	0.00548534	0.0361591	65.7325	40.8092	0.687712	66.317	40.0105
SERPINB2	1328	0.00797932	0.0423758	860.695	535.016	0.685921	1062.2	5.41149
GSK3A	1306	0.0104902	0.0499201	53.9086	33.5532	0.684066	57.1799	29.9764
KLRG2	1114	0.00557925	0.0362772	0.64928	0.404455	0.682864	0.301587	0
TJAP1	1311	0.00993961	0.0486674	31.0869	19.3663	0.682762	29.5555	17.3778
HYAL1	1316	0.00623738	0.0384821	3.28469	2.05955	0.673428	3.18276	0.131124
SDHA	1338	0.00738124	0.0408213	72.129	45.3673	0.668927	75.2962	42.5588
ATP2A2	1306	0.0104902	0.0499201	157.944	99.4281	0.66769	151.497	91.9326
KRT23	1265	0.0073716	0.0408213	10.5508	6.67462	0.660593	7.46302	0
TTC4	1308	0.0102669	0.0491493	40.8702	26.0151	0.651701	39.4074	24.736
CRKL	1324	0.00862446	0.0447724	50.9994	32.4642	0.651629	53.9528	28.7736
SLC27A6	1382	0.00082207	0.011736	2.57138	1.66808	0.624355	2.91534	0
NOP14	1320	0.00901185	0.0457675	50.4125	32.8331	0.618631	48.7291	30.3224
TMEM45B	1280	0.00676168	0.0394847	6.18116	4.03612	0.614909	4.42327	0
ADIPOR1	1383	0.00438733	0.0323516	128.729	84.7676	0.602756	133.758	51.832
SLC25A39	1353	0.0062271	0.0384671	278.195	183.356	0.601452	303.789	96.1793
ALDH3A1	1301	0.0056054	0.0362772	5.10078	3.36383	0.600612	5.70701	0
AATF	1320	0.00901185	0.0457675	48.9487	32.4163	0.59455	43.1269	29.9193
HSD11B2	1275	0.00648098	0.0389573	1.23385	0.823079	0.584063	0.904761	0
PDZD2	1329	0.00631993	0.0386035	3.24226	2.16348	0.583648	3.41799	0.274537
UBE2K	1323	0.00871991	0.0448884	96.2123	64.3062	0.581264	93.9462	61.6976
NSUN2	1310	0.0100477	0.0488556	56.8657	38.1855	0.574536	57.402	35.4659
PDCD6	1363	0.00554937	0.0361964	124.695	84.4328	0.562529	130.164	81.4727
CEP104	1321	0.0089136	0.0453624	18.6692	12.684	0.557643	18.9868	12.5371
ADTRP	1313	0.00349462	0.0288439	8.18548	5.66493	0.531008	8.99214	0
EMC4	1313	0.00972653	0.048007	148.241	104.515	0.504233	144.998	105.522
PSMF1	1342	0.00705636	0.0401086	150.554	107.158	0.490541	157.362	80.4034
PLEKHG6	1264	0.00394037	0.0307649	2.51035	1.79019	0.487774	1.20725	0
THEM5	1172.5	9.85623e-06	0.000318447	0.39627	0.284868	0.476189	0.201058	0
DEFB1	1308	0.00170379	0.0207112	4.08321	2.94377	0.472041	4.49607	0
NCCRP1	1353	0.000355123	0.00611932	10.9853	8.14941	0.4308	14.487	0
COBL	1277	0.00206187	0.0233697	1.80988	1.37347	0.398068	1.756	0
ATP2C2	1109.5	0.00746469	0.0410705	0.743279	0.565232	0.39506	1.10582	0
USH1G	1126.5	0.00126815	0.0167969	0.25301	0.195784	0.369935	0.100529	0
SLURP1	1173.5	6.33856e-05	0.00145461	1.74678	1.3647	0.356112	0.301587	0
GLS2	1289	0.00641958	0.0387839	1.98942	1.57126	0.340427	1.60846	0
TGM3	1397	3.41465e-09	2.94199e-07	0.819438	0.661944	0.307926	0.10975	0
IL1R2	1251	0.00812665	0.0429644	23.6453	21.1687	0.159619	20.2323	0
EVPLL	1143.5	0.000245063	0.00455873	0.304661	0.275229	0.146573	0.10975	0
AGR2	1322	0.000250873	0.00464919	17.2993	15.782	0.132434	1.5365	0
BCL11B	1297	0.00377343	0.0299375	2.67229	2.59016	0.0450401	2.85351	0
LAMB4	1202	3.39382e-08	2.23973e-06	0.493725	0.489018	0.0138208	0.603174	0
