# Supplementary material for: Single-Cell Transcriptomics Reveals Spatial and Temporal Turnover of Keratinocyte Differentiation Regulators
Source: Front Genet. 2019 Sep 3;10:775. doi: 10.3389/fgene.2019.00775 (PMC6733986; doi:10.3389/fgene.2019.00775)
Supplement: Supplementary file 2 [file DataSheet_2.zip › Data_Sheet_2_Finnegan_et_al_Frontiers/S3_table_BK.DKmodules_membership.xlsx]

## Sheet: BK_modules.genes
Table S3A: Lists of constituents of BK gene modules
genes_blue_1	genes_orange_1	genes_green_1	genes_red_1	genes_purple_1	genes_brown_1	genes_pink_1	genes_gray_1	genes_yellow_1	genes_cyan_1	genes_blue_2	genes_orange_2	genes_green_2.	genes_red_2	genes_purple_2	genes_brown_2	genes_pink_2	genes_gray_2	genes_yellow_2 (outgroup)	genes_cyan_2	genes_blue_3	genes_orange_3	genes_green_3	genes_red_3
CES2	C16orf74	ADIPOR1	CAMSAP2	ACAT2	EPS8L2	AP1M2	ADAM15	AAGAB	HAP1	CARD18	CCNO	AATF	FAT1	AKAP1	ARHGEF4	ACSS2	A2ML1	ABCB8	ATF3	AJUBA	BNC1	ATP2A2	C17orf96
CHCHD4	CD164L2	AGRN	CERS3	ACOT7	SDC1	EI24	FBXL6	ANO9	IL36G	CHMP4C	CNFN	ADGRF4	RELB	AMOTL1	BNIPL	C10orf99	ABCA12	ACER1		ALDH3A1	FAM46B	C6orf141	C1orf106
CHRNB1	CLDN8	AHNAK2	CORO2A	AIM1L	TINCR	EMC4	HYAL1	APOBEC3C	LYAR	DHCR7	S100A7	ADRM1	SNX33	ANKEF1	C1orf68	COASY	BRIP1	ADGRF1		ALOX15B	FAM83G	CCDC85C	CDS1
DUS2	CSNK2A1	ALS2CL	FAM110C	ALDH3B2	TMBIM1	GJB5	LINC00958	APTX	MTCL1	GBP6	SURF2	B4GALNT3	VDR	ANKRD18A	CAPN1	GGT6	CCT5	ADH7		ARRDC1	ZBTB7B	CD3EAP	CRB3
FAM212A	FLRT3	ANXA2	FAM83B	ANO1		METTL5	PLCB3	CPTP	MTFR1	GPX2		BICD2		ARHGAP5-AS1	CCDC120	HSD11B2	DEGS2	ADPRHL1		BLCAP		CTSV	CRKL
HOOK2	GALNT3	ARHGAP32	FBLIM1	CTPS1		NSUN5	PLP2	DUOXA1	NT5DC3	ISM1		BTBD16		CDK18	CDIP1	MFN2	DKC1	ADTRP		C19orf33		DLG1	DUSP14
OLA1	IL1R2	ARL14	FGD6	CWH43		PSMF1	PROM2	FERMT1	RRS1	KRT23		CDC42BPG		CEP104	DHRS1	MT1G	EPHX3	AFAP1L2		C1orf116		FSCN1	DUSP7
PNPLA4	LINC00885	BAIAP2	GSK3B	EBP		VDAC1	PRSS16	FLII	SMTN			CLUH		DFFA	DPP9	NCLN	FARSB	AGR2		CCND2		KCNK6	EFNB1
SDR42E1	MAP7	C6orf132	HSPA4L	ELOVL1		YDJC	REEP4	LPAR5	UBE2K			CYSRT1		DSG2	ELMO3	NUDT19	IGFL1	AHCY		CDCP1		KIAA0930	EPHA2
STAMBP	METAP1	CA2	ITGB6	FDPS			SIGMAR1	PGAP2	XBP1			EPN3		EHF	ESRP2	ORMDL2	IGFL2	AKR1B10		CELSR1		NEDD4L	EPPK1
ZBTB45	MPZL2	CAMSAP3	MYO1E	HES4			SLC35F6	PRRG2				ERBB3		ETHE1	EVPL	PA2G4	IGFL3	ALDH4A1		CLSTN1		NOLC1	ERF
	PCLO	CARD10	ODC1	KRT80			TCF4	RBCK1				ESRP1		ETV4	EVPLL	PGAM5	IVL	ANXA3		COL17A1		SERPINB2	F2RL1
	PIK3C2G	CASZ1	PHLDA1	NIPAL1				RTKN				FAM83F		HOTAIR	FAT2	PLEKHN1	KLRG2	ASPRV1		COL4A6		WWC1	FAM160A1
	PKP2	CDHR1	PROSER2	NOTCH3				SMAD4				FDFT1		KRTCAP3	FTSJ1	PSME3	KRT6A	ATIC		COL7A1		ZNF165	FGF11
	PTHLH	CEP170B	RNF39	NUDT8				SREK1IP1				FOXN1		LTB4R2	FXYD3	RALY	KRT6B	ATP2C2		CTDSPL			FLNB
	PTPRZ1	CLTB	SLC20A2	RDH12				STX19				GNA15		MARK1	IGSF9	RPS6KA4	KRT77	B3GALNT2		CXCL14			GADD45A
	RASSF9	COBL	USP31	SLC39A2				SURF6				HDGF		MYO1B	IL22RA1	SLC25A39	LY6G6C	B3GNT4		DDR1			IFFO2
	RBL1	CYB5R1		THEM5				TOM1L1				LETM1		NOP14	KCTD11	SMPD4	MVD	BAIAP2L1		DGKA			IFNLR1
	RNF43	EXPH5		TMEM54				TRAF3IP2				MRPL4		NXN	KDF1		SERPINB3	BAK1		DLG5			IRF6
	SLC27A6	FAM83H		TMPRSS13				TTC4				MT2A		POLR1B	LPIN3		SPTSSB	BCL11B		DLK2			ITPKC
	SP3	FGFR3						ZFYVE9				NOL6		SLC52A3	LSR		TBL3	BIK		DLL1			JAG1
	SRGAP3	FZD10										NXPH4		SMIM22	MALL			C10orf95		DST			KIAA1522
	THSD4	GAS2L1										OSBPL10		SPINK5	MBD1			C1orf109		EML2			KLF16
	TMC4	GIPC1										PLEKHG6		TGM1	NOS1			C1orf210		FGFR2			KLF4
	TUBGCP4	GJB3										POLR3G		TLDC1	PDCD6			CAPN15		FJX1			LGALSL
	TXNRD3	GSK3A										PVRL1		VPS9D1-AS1	PITPNM3			CAPNS2		GCLC			LRRC8A
	VSNL1	ITPR3										RAB3D		VWA2	PKP3			CBLC		GDPD2			LRRC8E
	ZBED2	KRT14										RAET1L			PLA2G4F			CCDC17		GOLGA7B			LRRFIP1
		KRT5										ST14			PTK6			CCNC		GPX1			LSS
		LYPD6B										TMEM63B			PTPN3			CDH1		GSDMC			MAP7D1
		MIRLET7BHG										TNK1			RHOD			CDH3		GYLTL1B			MAST4
		MLF2													RPS4X			CDK6		IL18			MFSD2A
		MMP28													SDR16C5			CITED4		IL20RB			MYC
		NDRG1													SEMA3F			CLCA2		ITGA3			NOP16
		NIPAL4													SEMA4B			CNKSR1		ITGB4			NOP2
		OVOL2													SH2D3A			CNTN1		JAG2			PPRC1
		PAK6													SLC10A6			COMTD1		KREMEN2			PRSS8
		PARD6G													SLC52A1			CUL9		KRT15			RIPK4
		PIP4K2C													SLURP1			CYP24A1		KRT31			SLC9A1
		PLEC													SPINT2			CYP2S1		LAMA3			SOWAHC
		PLEKHG5													ST6GALNAC2			CYP4F22		LAMB3			TFAP2C
		PPP1R13L													TGM3			DFNA5		LAMB4			TRPV3
		PPP1R14C													TMEM184A			DHX32		LIMA1			TUBA4A
		PPP2R2C													WISP3			DNAAF3		MAPKBP1			TUFT1
		PTGFRN													XG			DPAGT1		MDFI			USP43
		PYGL																DQX1		MIB2			ZNF57
		RAPGEFL1																DSC2		MOB3B			ZNF598
		RNF126																DSG3		MST1R
		RTN4R																DUOX1		NDFIP2
		S100A10																DUS4L		NRG1
		SDCBP2																DUSP4		P3H2
		SLC2A1																DVL1		PDLIM1
		SLC6A8																E2F1		PDZD2
		SPINT1																EBNA1BP2		PLCD4
		STARD10																ECE2		PLEK2
		STK24																EGFR		PRNP
		SYBU																EME2		PSORS1C1
		TFAP2A																ENTPD2		RASSF6
		TMEM61																ENTPD3		RIN1
		TRIM35																EPCAM		SERINC2
		TRIM7																EPHA1		SERPINB7
		WFDC5																EPHB4		SLC38A5
																		EPS8L1		SLC7A1
																		ERVMER34-1		SYT8
																		ETS1		TCHH
																		F3		TMEM30B
																		FAM25A		TNNT1
																		FAM83A		TNS4
																		FAM83C		VSIG8
																		FAM83H-AS1		WNT3
																		FASN		WNT7A
																		FBXO2		WNT7B
																		FEZ1		ZNF704
																		FGFBP1
																		FKBP4
																		FLG
																		FLG2
																		FOXE1
																		FOXN2
																		FRK
																		FST
																		FUT1
																		FUT2
																		GABPB2
																		GALE
																		GALNT14
																		GALNT18
																		GART
																		GEMIN4
																		GID4
																		GJB2
																		GJB4
																		GJB6
																		GLB1L2
																		GLO1
																		GLS2
																		GNAL
																		GOT2
																		GPATCH4
																		GPN1
																		GPR87
																		GPSM2
																		GRAMD2
																		GRB7
																		GSTO2
																		HAS3
																		HMOX2
																		HR
																		HSD17B8
																		IFRD2
																		IGSF3
																		IL20
																		ITGA6
																		ITPK1
																		KATNB1
																		KAZN
																		KCNK1
																		KCTD1
																		KLC2
																		KLK10
																		KLK5
																		KLK7
																		KLK8
																		KRT17
																		KRT6C
																		KRT75
																		KRT78
																		LAMC2
																		LAS1L
																		LCE1C
																		LCN2
																		LINC00675
																		LINC01133
																		LOR
																		LPAR2
																		LPAR3
																		LY6K
																		LYPD5
																		MAB21L3
																		MACC1
																		MARVELD2
																		MARVELD3
																		ME1
																		METTL8
																		MICALL1
																		MPHOSPH6
																		MPV17L2
																		MREG
																		MROH6
																		MRPS30
																		MSMO1
																		MTL5
																		MYBBP1A
																		MYO5B
																		NCCRP1
																		NDUFAF4
																		NIP7
																		NIT2
																		NOP14-AS1
																		NSUN2
																		OPLAH
																		OSBPL6
																		PCSK1N
																		PCSK9
																		PDCD11
																		PDCD2L
																		PGLYRP4
																		PI3
																		PICK1
																		PLAU
																		PLEKHG3
																		PLLP
																		PNLIPRP3
																		PNPO
																		POF1B
																		POP1
																		PPL
																		PPM1J
																		PPP1R36
																		PREP
																		PRICKLE3
																		PRKCZ
																		PRMT5
																		PSMD3
																		PSORS1C2
																		PXN
																		PYGB
																		RAB38
																		RABGGTA
																		RAET1E
																		RAET1G
																		RARG
																		RASIP1
																		RELL2
																		RGS20
																		RHBDL2
																		RHCG
																		RNF128
																		RNF223
																		RTTN
																		RUVBL1
																		S100A2
																		SCN4B
																		SCNN1G
																		SDHA
																		SDK2
																		SDR9C7
																		SERPINB13
																		SH3RF2
																		SLC16A13
																		SLC22A5
																		SLC2A9
																		SLC35F2
																		SLC39A4
																		SLC6A11
																		SLC7A5
																		SLPI
																		SMYD5
																		SP1
																		SPRR1B
																		SPRR2A
																		SPRR2D
																		SPRR2E
																		SPRR2G
																		SPTBN5
																		STAP2
																		STAT3
																		STON2
																		TBC1D2
																		TBX6
																		TFCP2L1
																		TGFA
																		TJAP1
																		TM7SF3
																		TMEM139
																		TMEM45B
																		TMEM69
																		TMEM79
																		TNFRSF10A
																		TP53AIP1
																		TPRXL
																		TRIB3
																		TRPV6
																		TSR1
																		TXNDC17
																		UPP1
																		USH1G
																		WDR74
																		YARS2
																		ZFP64
																		ZNF219
																		ZP3

## Sheet: BK_modules.TFs
Table S3B: Lists of constituents of BK TF modules
TFs_blue_1	TFs_orange_1	TFs_green_1	TFs_red_1	TFs_purple_1	TFs_brown_1	TFs_pink_1	TFs_gray_1	TFs_yellow_1	TFs_cyan_1	TFs_blue_2	TFs_orange_2	TFs_green_2
POU2F3	TCF7L2	NR3C1	DLX3	SOX15	OVOL1	ESRRA	SOX9	BARX2	STAT1	JUN	SOX6	ATF7
PBX2	IRX2	ATF2	CEBPG	HOXC13	ATF4	RUNX1	CREB5	PRDM1	PBX1	JUNB	JUND
OTX1	SOX7		FOSL2	HOXC11	ATF5	HOXA1		GRHL1	FOXP1	STAT6	IRX4
	SOX11				FOSL1				GRHL2	FOS	TP63
					FOXK2					HOMEZ

## Sheet: DK_modules.genes
Table S3C: Lists of constituents of DK gene modules
genes_blue_1	genes_orange_1	genes_green_1	genes_red_1	genes_purple_1	genes_brown_1	genes_pink_1	genes_gray_1	genes_yellow_1	genes_cyan_1	genes_blue_2	genes_orange_2	genes_green_2	genes_red_2	genes_purple_2	genes_brown_2 (outgroup)	genes_pink_2	genes_gray_2	genes_yellow_2	genes_cyan_2	genes_blue_3	genes_orange_3
CEBPG	ACAT2	LAMC2	AHCY	ADRM1	ADGRF1	ATF4	A2ML1	B4GALNT3	ADIPOR1	EGFR	ACOT7	AQP3	CAMSAP2	AAGAB	AATF	ADH7	FOS	ABCA12	CRB3	TUBA4A	AHNAK2
F2RL1	BRIP1	MMP28	ALDH4A1	AGRN	AFAP1L2	BAIAP2	ACER1	BICD2	ADPRHL1	RASSF9	CTPS1	DSC3	DSC2	ABCB8	ACSS2	AKR1B10		ADGRF4	ERBB3		CAMSAP3
FAM46B	EBP	PLEC	AMOTL1	APOBEC3C	ALOX15B	C17orf96	ANKRD18A	C1orf106	AJUBA	ST6GALNAC2	RTTN	DSP	GABPB2	APTX	ADAM15	C16orf74		AIM1L	GRHL3		COBL
IRF6	FDPS	SLC6A8	CCNC	ATIC	ANXA3	DUSP7	CALML5	C1orf109	ANXA2	TM7SF3		FOXN1	GART	ARL14	ADTRP	CALML3		ARHGAP32	KCNK6		EXPH5
LRRC8E	RBL1		CCT5	BNC1	CYP24A1	GJB3	CSTA	C6orf132	ATF5			RHOV	ITGB6	CES2	AGR2	CLCA2		ATP2C2	LYPD3		FOSL2
LSS			DSG2	CARD10	CYP2S1	GRB7	CYP4F22	CASZ1	CAPN15			S100A14	METAP1	CHCHD4	AKAP1	DHCR7		B3GNT4	RAPGEFL1		NDFIP2
MFSD2A			ERVMER34-1	CDH3	DFNA5	IFFO2	HAP1	CCL27	CDK6				NEDD4L	COMTD1	ALDH3B2	FBLIM1		BBOX1	RNF39		PPP1R13L
OVOL1			FARSB	CDIP1	EBNA1BP2	JAG1	HSPA4L	CDC42BPG	CELSR1				SLC20A2	CREB5	ALS2CL	GALNT3		BNIPL	SDCBP2		ZNF57
PRSS8			ITPK1	CDK18	ETHE1	JUND	KLK7	CDHR1	CNKSR1				SOX11	DUS4L	ANKEF1	GBP6		CAPNS2	SERPINB5
SFN			LAS1L	COL4A6	FGFBP1	PARD6G	KLRG2	CDS1	CTDSPL				SRGAP3	ENTPD2	ANO1	GJB6		CASP14	TACSTD2
SOX15			LYPD5	DLL1	FOXE1	PPP1R14C	KRT23	CRKL	DDR1				THSD4	FEZ1	ANO9	GPX2		CBLC	TRPV3
TUFT1			MTL5	DPP9	GALE	RIPK4	KRT78	CYB5R1	DLG5				UBE2K	FLII	AP1M2	KLK10		CERS3	WWC1
			MYO1B	DSG3	GALNT14	SH2D3A	LOR	EPHA2	EFNB1				VSNL1	FRK	ARHGAP5-AS1	KRT13		CHMP4C
			PCSK9	EPHB4	GJB2	TRIM35	MAP7	FGF11	EMC4					FST	ARHGEF4	MACC1		CLDN1
			RUVBL1	FAT1	GOT2		ME1	FLNB	ERF					GLB1L2	ARRDC1	MPZL2		CLDN8
			SLC38A5	FJX1	GPATCH4		MSMO1	FOSL1	FAM83G					HOTAIR	ASPRV1	PBX1		CNTN1
			ZNF704	FOXN2	HDGF		MTFR1	GIPC1	FBXO2					HSD11B2	ATF2	PNPO		CTNNBIP1
				FOXP1	IGFL1		PCLO	HOXC13	FGFR3					ISM1	ATF7	RHBDL2		CWH43
				FTSJ1	IL20		PIK3C2G	ITPKC	FOXK2					KATNB1	ATP2A2	RHCG		DEFB1
				GALNT18	IL36G		RAET1E	JUNB	GAS2L1					KRT75	B3GALNT2	SERPINB13		DEGS2
				GCLC	KLK5		RDH12	KAZN	IFNLR1					LCN2	BAIAP2L1	SERPINB3		DMKN
				GOLGA7B	KRT6A		SBSN	KIAA1522	IGSF9					LYAR	BAK1	SMIM22		DSC1
				GRAMD2	KRT6B		SDR9C7	LGALSL	IRX2					MARVELD2	BARX2	SOX7		DSG1
				ITGA3	KRT6C		SLC52A3	LRRC8A	ITPR3					METTL5	BCL11B	STON2		EML2
				JAG2	MALL		SPRR1B	MAST4	LINC00958					METTL8	BIK			EPHA1
				LINC00675	MDFI		TMEM45B	NOTCH3	LSR					MYBBP1A	BTBD16			EPHX3
				MFN2	NCLN			PHLDA2	MAPKBP1					NOP14	C10orf95			EPS8L2
				MOB3B	NOS1			POU2F3	MIRLET7BHG					NSUN5	C10orf99			ESRP1
				MT1G	PA2G4			PRKCZ	MLF2					NXN	C1orf116			FAM83A
				PLEKHG3	PKP2			PVRL1	MST1R					OLA1	C1orf210			FAM83B
				PTGFRN	PTHLH			RAB3D	NDRG1					OTX1	C1orf68			FAM83C
				PXN	RGS20			RPS4X	NXPH4					PDCD11	C6orf141			GGT6
				PYGB	S100A7			SLC9A1	OSBPL10					PLCD4	CA2			GLTP
				PYGL	SCN4B			SPINT1	PAK6					PLEK2	CAPN1			GRHL1
				RASSF6	SPRR2A			TBC1D2	PLCB3					POP1	CARD18			KCNK7
				RUNX1	UPP1			TCF7L2	PLP2					RALY	CCDC120			KLC3
				SLC27A6	VDAC1			TMEM61	RIN1					RASIP1	CCDC17			KLK11
				SLC7A1				TMEM63B	RNF126					RBCK1	CCDC85C			KLK8
				STK24				TRIM29	SLC35F2					SDK2	CCNO			KRT1
				USP31					SYBU					SIGMAR1	CD164L2			KRT77
				VWA2					TNK1					SMPD4	CD3EAP			KRT80
				WNT7A					WNT7B					SMYD5	CDCP1			KRTDAP
									ZNF598					SOX9	CDH1			LY6G6C
														STAT1	CEP104			LY6K
														SURF2	CEP170B			LYPD6B
														TJAP1	CHRNB1			NIPAL1
														TMEM139	CITED4			NSG1
														TPRXL	CLTB			PERP
														TTC4	CLUH			PLA2G4F
														WISP3	CNFN			PLEKHG5
														YDJC	COASY			PLEKHG6
															CORO2A			PLEKHN1
															CPTP			PLLP
															CSNK2A1			PTK6
															CTSV			PVRL4
															CUL9			RAB25
															CYSRT1			SDC1
															DFFA			SDR16C5
															DGKA			SLC10A6
															DHRS1			SLPI
															DHX32			STAP2
															DKC1			STARD10
															DLG1			SULT2B1
															DLX3			TGM3
															DNAAF3			THEM5
															DPAGT1			TMEM154
															DQX1			TMEM184A
															DUOX1			TMEM40
															DUOXA1			TMEM79
															DUS2			TMPRSS13
															DUSP4			TRPV6
															DVL1			XG
															ECE2			ZNF750
															EI24
															ELMO3
															ELOVL1
															EME2
															ENTPD3
															EPCAM
															EPN3
															EPPK1
															EPS8L1
															ESRP2
															ESRRA
															EVPL
															EVPLL
															F3
															FAM110C
															FAM160A1
															FAM212A
															FAM25A
															FAM83F
															FAM83H
															FAM83H-AS1
															FASN
															FAT2
															FBXL6
															FDFT1
															FKBP4
															FLG
															FLG2
															FLRT3
															FUT1
															FUT2
															FXYD3
															FZD10
															GEMIN4
															GID4
															GJB4
															GJB5
															GLO1
															GLS2
															GNA15
															GNAL
															GPN1
															GPR87
															GRHL2
															GSDMC
															GSK3A
															GSK3B
															GSTO2
															GSTP1
															GYLTL1B
															HAS3
															HES4
															HMOX2
															HOMEZ
															HOOK2
															HOXA1
															HOXC11
															HR
															HSD17B8
															HYAL1
															IFRD2
															IGFL2
															IGFL3
															IGSF3
															IL22RA1
															IVL
															JUP
															KCNK1
															KCTD1
															KCTD11
															KDF1
															KIAA0930
															KLC2
															KRT16
															LAD1
															LCE1C
															LDLR
															LETM1
															LINC00885
															LINC01133
															LPAR2
															LPAR3
															LPAR5
															LPIN3
															LTB4R2
															LY6D
															MAB21L3
															MAL2
															MAP7D1
															MARK1
															MARVELD3
															MBD1
															MIB2
															MICALL1
															MPHOSPH6
															MPV17L2
															MREG
															MROH6
															MRPL4
															MRPS30
															MTCL1
															MVD
															MYO1E
															MYO5B
															NCCRP1
															NDUFAF4
															NIP7
															NIPAL4
															NIT2
															NOL6
															NOLC1
															NOP14-AS1
															NOP16
															NOP2
															NR3C1
															NSUN2
															NT5DC3
															NUDT19
															NUDT8
															OPLAH
															ORMDL2
															OSBPL6
															PBX2
															PCSK1N
															PDCD2L
															PDCD6
															PDZD2
															PGAM5
															PGAP2
															PGLYRP4
															PI3
															PICK1
															PIP4K2C
															PITPNM3
															PKP1
															PKP3
															PLAU
															PNLIPRP3
															PNPLA4
															POF1B
															POLR1B
															POLR3G
															PPL
															PPM1J
															PPP1R36
															PPP2R2C
															PPRC1
															PRDM1
															PREP
															PRICKLE3
															PRMT5
															PROM2
															PROSER2
															PRRG2
															PRSS16
															PRSS3
															PSMD3
															PSME3
															PSMF1
															PSORS1C1
															PSORS1C2
															PTPN3
															RAB38
															RABGGTA
															RAET1G
															RAET1L
															REEP4
															RELL2
															RHOD
															RNF128
															RNF223
															RNF43
															RPS6KA4
															RRS1
															RTKN
															RTN4R
															S100A11
															S100A16
															SCEL
															SCNN1G
															SDHA
															SDR42E1
															SEMA3F
															SEMA4B
															SERINC2
															SH3RF2
															SLC16A13
															SLC22A5
															SLC25A39
															SLC2A1
															SLC2A9
															SLC35F6
															SLC39A2
															SLC39A4
															SLC52A1
															SLC6A11
															SLURP1
															SMTN
															SNX33
															SOWAHC
															SPINT2
															SPRR2D
															SPRR2E
															SPRR2G
															SPTBN5
															SPTSSB
															SREK1IP1
															ST14
															STAMBP
															STAT6
															STX19
															SURF6
															TBL3
															TBX6
															TCHH
															TGFA
															TGM1
															TINCR
															TLDC1
															TMBIM1
															TMC4
															TMEM30B
															TMEM54
															TMEM69
															TNFRSF10A
															TOM1L1
															TRAF3IP2
															TRIB3
															TRIM7
															TSR1
															TUBGCP4
															TXNRD3
															USH1G
															USP43
															VPS9D1-AS1
															VSIG8
															WDR74
															WFDC5
															YARS2
															ZBTB45
															ZFP64
															ZFYVE9
															ZNF165
															ZP3

## Sheet: DE_modules.TFs
Table S3D: Lists of constituents of DK TF modules
TFs_blue_1	TFs_orange_1	TFs_green_1	TFs_red_1	TFs_purple_1	TFs_brown_1	TFs_pink_1	TFs_gray_1	TFs_yellow_1
EHF	SP1	ZNF219	SP3	HES1	KLF5	ATF3	KLF16	RELB
TFCP2L1	OVOL2	E2F1	ETS1	HES2	STAT3	MYC	ZBTB7B	TCF4
		ETV4	SMAD4		XBP1	TFAP2A		VDR
					TFAP2C
					RARG
					RORA
					KLF4
