# Supplementary material for: Single-Cell Transcriptomics Reveals Spatial and Temporal Turnover of Keratinocyte Differentiation Regulators
Source: Front Genet. 2019 Sep 3;10:775. doi: 10.3389/fgene.2019.00775 (PMC6733986; doi:10.3389/fgene.2019.00775)
Supplement: Supplementary file 2 [file DataSheet_2.zip › Data_Sheet_2_Finnegan_et_al_Frontiers/S7_table_DE.DKvBK.xlsx]

## Sheet: DE_DK.v.BK
Table S9: Statistics for differentially expressed genes indentified by Limma in DK vs BK differential expression analysis
	logFC	AveExpr	t	P.Value	adj.P.Val	B
KRT1	3.94455	11.0628	268.462	0	0	15717
KRT10	3.89048	11.5037	277.781	0	0	16281.7
KRT15	-3.78404	10.6901	-202.4	0	0	11407.5
DMKN	3.3071	10.7415	246.637	0	0	14363.3
KRT14	-3.10957	12.345	-132.242	0	0	6371.66
DST	-2.8493	9.49597	-188.335	0	0	10425.3
CXCL14	-2.81963	10.2845	-172.776	0	0	9315.76
KRTDAP	2.33194	9.21579	116.288	0	0	5224.02
S100A2	-2.32878	9.41344	-135.03	0	0	6574.13
COL17A1	-2.12989	8.38957	-177.964	0	0	9716.82
KRT5	-2.0801	10.8586	-95.9955	0	0	3818.48
LY6D	1.8527	10.5364	118.723	0	0	5397.49
FABP5	1.69434	9.83724	82.5472	0	0	2946.08
CYR61	-1.65121	8.5608	-96.4211	0	0	3847.01
POSTN	-1.5994	7.81628	-126.962	0	0	5999.36
CALML5	1.50035	8.20714	100.11	0	0	4096.35
CCND1	1.48453	8.11238	113.078	0	0	5004.09
CCL2	-1.48153	7.75361	-87.6841	0	0	3272.15
LYPD3	1.46353	8.31032	107.119	0	0	4583.38
DCN	-1.45653	8.48758	-93.5212	0	0	3653.66
RHOV	1.4483	7.76756	136.392	0	0	6688.23
SBSN	1.41486	7.84529	97.7902	0	0	3939.15
DSP	1.36964	10.6702	123.641	0	0	5761.44
CAV1	-1.34611	8.34224	-102.457	0	0	4263.23
FTH1	-1.33161	10.5399	-111.664	0	0	4905.45
LIMA1	-1.25135	8.40142	-98.2868	0	0	3978.41
IFITM3	-1.21613	8.10814	-93.235	0	0	3639.24
ITGB1	-1.20216	7.94045	-104.453	0	0	4400.96
LGALS7B	1.1829	8.60612	86.6733	0	0	3210.39
DSG1	1.14186	8.39285	89.0106	0	0	3362.08
ATP1B3	-1.09485	9.33832	-95.2215	0	0	3771.95
TXNIP	-1.0904	8.78722	-66.7513	0	0	2013.36
IGFBP5	-1.08319	7.8715	-69.9297	0	0	2191.44
FABP7	1.0758	8.77313	60.5092	0	0	1679.81
AREG	-1.06283	7.62071	-62.9851	0	0	1809.43
PDLIM1	-1.05897	8.32639	-85.1025	0	0	3110.69
EMP2	1.04445	8.37505	85.1704	0	0	3115.01
CRABP2	1.03491	7.9058	77.6521	0	0	2645.89
S100A14	1.01655	10.2942	87.8334	0	0	3285.79
DBI	1.01571	8.99939	79.3655	0	0	2752.07
CLDN4	1.00447	7.66975	68.8797	0	0	2132.02
GSTA4	0.967399	7.78731	85.2044	0	0	3117.18
IGF2	0.953625	7.84731	50.9629	0	0	1215.93
ANXA1	-0.946422	10.022	-66.633	0	0	2006.98
LY6E	-0.942518	7.90657	-77.1962	0	0	2620
SPARC	-0.934014	7.40335	-98.4867	0	0	3991.96
IL1R2	-0.929268	7.56225	-79.2744	0	0	2745.94
ASS1	-0.928976	7.46788	-86.6515	0	0	3209.69
CLEC2B	0.920375	8.19529	66.9999	0	0	2027.79
PERP	0.908233	11.678	114.866	0	0	5132.33
PTRF	-0.898875	8.23271	-71.848	0	0	2303.47
GLTP	0.873263	7.95669	72.9323	0	0	2366.54
DEFB1	0.868428	7.66322	79.6785	0	0	2771.3
EDN1	-0.866348	7.94969	-54.8806	0	0	1399.1
S100A6	-0.858221	8.12348	-54.0541	0	0	1359.59
ZFP36L2	-0.84726	8.68065	-61.2073	0	0	1716.8
SYT8	-0.829714	7.78721	-60.9183	0	0	1701.05
SGK1	-0.826737	7.82601	-60.6923	0	0	1689.38
MT1X	0.822747	8.34317	46.988	0	0	1041.02
PHLDA2	0.819632	7.85257	54.0957	0	0	1361.57
KCNK7	0.81383	7.3859	87.5997	0	0	3270.7
CHP2	0.808968	7.35034	90.4101	0	0	3453.37
GPX1	-0.807025	7.83714	-69.2649	0	0	2155.54
TIMP1	-0.786191	7.34879	-79.9687	0	0	2789.15
CLSTN1	-0.783309	7.74222	-69.2935	0	0	2157.17
CTNNAL1	-0.769901	7.27298	-88.0311	0	0	3298.57
FTL	-0.768318	10.3528	-71.325	0	0	2273.24
HES1	0.76413	8.67628	40.8986	0	0	795.798
HOPX	-0.753877	9.03502	-56.8223	0	0	1494.55
APOE	0.753778	7.6986	55.153	0	0	1412.23
TACSTD2	0.742777	9.86631	47.2048	0	0	1050.26
DSC3	0.738072	9.15275	61.9458	0	0	1755.79
DYNLL1	0.731405	9.57184	64.5602	0	0	1895.15
ALDH2	0.718494	8.00503	60.8458	0	0	1698.35
SDCBP	-0.714803	7.57176	-65.5825	0	0	1950.7
TAX1BP3	-0.693723	7.73696	-60.4612	0	0	1678.44
SULT1E1	-0.685239	7.51637	-55.8319	0	0	1445.25
NAP1L1	-0.680762	8.96561	-55.8658	0	0	1447.61
CCND2	-0.674429	7.59083	-61.4475	0	0	1729.68
KRT13	0.672146	8.02654	31.3028	2.49276e-210	4.26407e-209	469.704
NMU	0.671552	7.3702	72.8477	0	0	2361.6
TXNDC17	-0.667951	7.93369	-55.7193	0	0	1440.47
WNT3	-0.666293	7.37429	-70.0974	0	0	2202.85
SLC25A5	0.6643	9.40988	56.9696	0	0	1501.83
NSG1	0.659245	7.77758	58.065	0	0	1556.42
IFI16	-0.649944	7.91046	-54.4543	0	0	1379.42
RND3	-0.64907	8.45167	-45.5534	0	0	980.813
ADAMTS1	-0.642272	7.61556	-47.5367	0	0	1064.49
GSTP1	0.641887	9.94266	59.405	0	0	1624.22
ERRFI1	-0.641758	8.37472	-39.6804	0	0	750.2
DKK3	-0.641036	7.25469	-72.7617	0	0	2356.58
TGFBI	-0.634634	7.36959	-59.6707	0	0	1637.58
GSTM3	-0.634068	8.26182	-48.275	0	0	1096.89
S100A10	-0.629834	9.5575	-50.5214	0	0	1196.51
NFIB	-0.625554	7.71376	-53.164	0	0	1318.25
KRT19	-0.62413	7.26385	-46.882	0	0	1036.51
JUP	0.620613	7.94675	52.8995	0	0	1305.85
PKP1	0.616336	7.65127	56.2634	0	0	1467.05
TGIF1	-0.614727	7.7888	-50.0324	0	0	1174.52
DAAM1	-0.614508	7.95882	-45.9092	0	0	995.686
LAMB4	-0.612405	7.2808	-67.4629	0	0	2054.4
LAMB3	-0.611052	7.26246	-68.4188	0	0	2107.84
ATF3	-0.610316	8.58893	-39.5858	0	0	746.712
IL18	-0.59607	7.87212	-48.9608	0	0	1126.92
CAV2	-0.593782	7.65222	-53.0605	0	0	1313.39
SERPINH1	-0.592295	7.33007	-61.3574	0	0	1724.97
ITGA2	-0.588203	7.70276	-49.7539	0	0	1162.07
CSTA	0.587763	8.36608	41.4645	0	0	817.452
S100A11	0.584165	9.97983	57.3818	0	0	1522.28
SAT1	-0.573852	8.04411	-36.2912	7.35632e-280	1.6516e-278	629.656
ZNF750	0.571479	7.18831	72.1568	0	0	2321.37
CIRBP	-0.570546	9.26863	-51.3129	0	0	1232.47
SERPINB2	-0.568257	8.29222	-34.2815	9.59901e-251	1.92755e-249	562.671
PRDX5	-0.561085	8.47885	-46.2025	0	0	1008.22
MEF2A	-0.561014	7.45794	-53.7141	0	0	1344.19
TMEM154	0.55923	7.5263	52.8257	0	0	1302.4
NPC2	-0.548863	8.37918	-45.6865	0	0	986.632
PLIN2	-0.548553	7.67828	-40.7976	0	0	791.98
ITGA6	-0.54206	7.53242	-48.6741	0	0	1114.32
SH3PXD2A	-0.540464	7.32032	-57.7358	0	0	1539.93
PVRL4	0.537164	7.17036	70.973	0	0	2252.98
NR4A1	-0.536841	7.8669	-39.0091	0	0	725.601
TMSB4X	-0.527448	10.246	-39.8676	0	0	757.268
LAMA3	-0.524911	7.34182	-54.6235	0	0	1387.52
ALDH3A1	-0.523739	7.51492	-45.1642	0	0	964.88
RBBP8	-0.522479	7.42014	-50.6374	0	0	1201.76
MORF4L1	-0.521187	8.48364	-43.6287	0	0	902.558
GUK1	-0.519651	8.81852	-44.3034	0	0	929.772
S100A16	0.517526	9.07896	43.8982	0	0	913.387
SFN	0.516018	10.8415	46.5863	0	0	1024.4
MYCBP2	0.515156	7.80758	43.9541	0	0	915.641
CYB5A	0.514669	7.80282	45.0174	0	0	958.945
TIMP3	-0.511951	7.305	-51.3416	0	0	1233.78
KLK11	0.511512	8.28152	39.7861	0	0	754.344
APP	-0.511153	7.66865	-45.5809	0	0	982.243
KRT31	-0.51096	7.26967	-53.3205	0	0	1325.61
CDCA7L	-0.510172	7.20107	-60.1808	0	0	1663.97
GATM	0.507739	7.34588	53.9919	0	0	1357.37
NPM1	-0.507645	10.6118	-59.2019	0	0	1613.87
TP53AIP1	-0.506583	7.43711	-48.9948	0	0	1128.42
TCEAL4	-0.5057	7.99873	-40.5115	0	0	781.429
HSPA2	-0.503892	8.21303	-38.3538	0	0	702.099
ARL4C	-0.503869	7.29617	-53.7774	0	0	1347.19
IER2	0.501943	10.3179	32.6509	3.27884e-228	5.88917e-227	510.835
SFRP1	-0.501802	7.23484	-53.8168	0	0	1349.06
SNHG8	-0.500266	8.66431	-40.2665	0	0	772.233
PIK3R1	-0.499614	7.4934	-43.7764	0	0	908.415
FAM213A	-0.494547	8.65006	-36.2079	1.10448e-278	2.45415e-277	626.948
FAM134B	-0.494249	7.13985	-61.8718	0	0	1751.9
IGFBP3	-0.488198	7.30932	-40.2111	0	0	769.92
DUSP14	-0.488151	7.64164	-40.4625	0	0	779.533
PHGDH	0.482469	8.22388	39.2004	0	0	732.779
PPDPF	0.48095	8.47548	39.4632	0	0	742.422
BGN	-0.480909	7.20448	-52.5337	0	0	1288.69
CCNI	-0.480808	8.69253	-39.6031	0	0	747.574
CLDN1	0.479327	7.36496	48.6702	0	0	1114.15
FGFR2	-0.477548	7.36588	-49.2872	0	0	1141.33
NEDD9	-0.475804	7.14695	-57.3337	0	0	1519.89
EIF5A	0.475767	8.60755	39.4568	0	0	742.185
IGFBP6	-0.474256	7.16741	-44.4286	0	0	934.506
PKM	-0.470481	8.5083	-36.1183	2.28762e-277	5.0312e-276	623.92
TNNT1	-0.468894	7.40518	-45.9781	0	0	998.806
PARK7	-0.468092	8.19983	-38.3602	0	0	702.334
ADH5	-0.46207	7.47383	-44.719	0	0	946.705
MUC15	0.461312	7.35318	46.8648	0	0	1036.21
LGALS3	0.461225	9.1967	39.2489	0	0	734.553
GPNMB	-0.456902	9.02676	-37.0277	5.63786e-291	1.35016e-289	655.229
TMEM40	0.456464	7.2465	52.3797	0	0	1281.62
SOD1	-0.456408	9.03506	-40.332	0	0	774.689
SPINK5	-0.456322	7.27413	-41.8013	0	0	830.352
COL7A1	-0.455177	7.21265	-52.9046	0	0	1306.09
ATP2B1	-0.455075	7.87486	-37.4135	7.75319e-297	1.88467e-295	668.716
TECR	0.454945	8.06639	38.3386	0	0	701.558
HSP90AA1	-0.454719	10.6087	-34.2573	2.02026e-250	4.04427e-249	561.928
MT2A	-0.454051	8.67544	-27.4512	4.64248e-163	5.96785e-162	360.992
LGALS7	0.453533	7.93431	42.9713	0	0	876.382
AQP3	0.452324	10.2963	40.0487	0	0	764.099
IER3	-0.448447	9.2784	-29.1974	8.74701e-184	1.28541e-182	408.651
GAMT	-0.445607	7.3116	-47.9578	0	0	1083.11
LAD1	0.44341	7.95976	37.2687	1.2485e-294	3.01224e-293	663.638
BLCAP	-0.442216	7.47977	-42.3589	0	0	852.3
RSL24D1	-0.441622	8.45568	-37.4714	1.01279e-297	2.4712e-296	670.75
SOCS3	-0.441331	7.18233	-48.5886	0	0	1110.43
CTNNBIP1	0.439197	7.97651	35.8797	7.57954e-274	1.62283e-272	615.821
TP63	-0.438325	7.62868	-39.5436	0	0	745.38
MYL12A	-0.433663	8.50978	-36.2628	1.64496e-279	3.66769e-278	628.851
CDH13	-0.433648	7.13925	-55.5493	0	0	1432.2
GLUL	-0.433427	7.74832	-34.7233	4.61527e-257	9.41399e-256	577.206
NUPR1	0.432348	8.7373	32.2754	3.31454e-223	5.83972e-222	499.322
ABRACL	-0.432145	7.53335	-40.0644	0	0	764.683
KRT16	0.431134	7.32736	34.4953	9.01215e-254	1.82102e-252	569.636
SYNE2	-0.431112	8.94384	-33.8614	6.7209e-245	1.31291e-243	549.224
MYL12B	-0.430641	9.05805	-39.4178	0	0	740.753
SNAI2	-0.429182	7.58145	-36.7434	1.10051e-286	2.55966e-285	645.358
IDH2	0.428653	7.56346	40.4409	0	0	778.776
EEF1D	-0.428548	10.1553	-50.7815	0	0	1208.28
CITED2	-0.427941	8.28517	-27.9693	4.37345e-169	5.85481e-168	374.849
AES	-0.427705	7.38661	-43.4457	0	0	895.24
DEGS1	0.426111	9.32889	36.6691	1.42363e-285	3.28756e-284	642.8
FBXW7	-0.425928	7.87207	-34.2477	2.52883e-250	5.04674e-249	561.703
GADD45A	-0.425453	8.09061	-30.3951	1.10225e-198	1.75979e-197	442.919
NRG1	-0.424267	7.11226	-54.765	0	0	1394.32
IRF1	-0.423389	7.72643	-32.2664	4.76059e-223	8.36467e-222	498.961
ENSA	0.422112	8.66817	35.985	2.1319e-275	4.57969e-274	619.389
ARID5B	-0.419744	7.72704	-34.7806	6.74416e-258	1.37999e-256	579.128
HSPB1	0.419161	11.4315	35.6279	3.73714e-270	7.92274e-269	607.325
ID3	0.418634	8.3496	26.4244	1.99068e-151	2.42863e-150	334.246
DLK2	-0.417715	7.07109	-59.2841	0	0	1618.05
CSTB	0.417042	8.09005	32.7476	1.4431e-229	2.60645e-228	513.955
PSME1	-0.414833	8.0905	-33.0377	1.62687e-233	2.98846e-232	523.036
SLC3A2	-0.414444	8.23648	-32.4983	3.37182e-226	5.9896e-225	506.206
ARPC2	-0.412225	9.34737	-38.8843	0	0	721.258
TSC22D3	-0.410471	7.60693	-33.8962	2.30669e-245	4.51971e-244	550.293
ISOC1	-0.410369	7.52813	-38.2449	0	3.01096e-308	698.197
MAL2	0.409042	7.13113	55.2221	0	0	1416.35
CYCS	0.408141	8.52201	32.1936	4.10777e-222	7.19805e-221	496.808
GDPD2	-0.405708	7.08074	-55.532	0	0	1431.36
SEPW1	-0.405253	8.36168	-32.7186	3.56565e-229	6.42215e-228	513.051
CYBRD1	-0.404672	7.21843	-47.3921	0	0	1058.73
RAB25	0.399276	7.64835	35.9919	1.68471e-275	3.63111e-274	619.624
ST13	-0.398632	8.50641	-33.1856	1.532e-235	2.85473e-234	527.697
ANXA11	-0.396017	7.34132	-41.3012	0	0	811.394
AVPI1	-0.395374	7.35136	-38.3926	0	0	703.494
POLR1D	-0.395373	8.4607	-32.5819	2.51413e-227	4.47834e-226	508.799
EFEMP1	-0.390194	7.09186	-53.0506	0	0	1312.93
RPS17	0.386602	11.9867	69.633	0	0	2176.42
SESN3	-0.386215	7.16097	-48.1662	0	0	1092.16
BCAP31	-0.385568	7.7653	-33.5065	5.79231e-240	1.11137e-238	537.871
RPL36AL	-0.384943	9.09509	-35.8256	4.72767e-273	1.00888e-271	613.992
TOB1	-0.380994	7.80926	-30.6587	4.58547e-202	7.43098e-201	450.695
CALML3	0.378447	7.67279	29.6466	2.58201e-189	3.90077e-188	421.369
TKT	-0.3756	8.25189	-29.1584	2.44397e-183	3.57528e-182	407.625
PHLDA1	-0.374646	7.09341	-42.9998	0	0	877.208
MAFB	0.37403	8.43081	26.9076	7.33674e-157	9.21152e-156	346.739
ARPC1B	-0.3736	7.12546	-48.8359	0	0	1121.42
TMEM45A	0.373285	7.55978	28.3932	4.306e-174	5.94928e-173	386.362
THBD	0.372733	7.08796	51.3989	0	0	1236.4
DUSP6	-0.371886	7.12706	-45.1923	0	0	966.118
GMNN	0.370783	7.40951	36.2001	1.404e-278	3.10899e-277	626.709
ETFA	-0.370484	7.87077	-31.0674	2.56598e-207	4.27619e-206	462.775
SPATS2	-0.370354	7.47834	-35.239	1.69943e-264	3.54468e-263	594.308
JUN	-0.367988	11.0145	-20.9352	2.39862e-96	1.91949e-95	207.649
KLC3	0.365888	7.67096	32.8172	1.63819e-230	2.98382e-229	516.128
HINT1	-0.365422	9.93524	-39.3477	0	0	738.176
VMP1	-0.364314	7.7052	-29.2684	1.13529e-184	1.67982e-183	410.691
HSP90B1	-0.36391	8.31565	-27.2158	2.24074e-160	2.83535e-159	354.821
GJA1	0.363457	7.93654	28.9801	3.59308e-181	5.1859e-180	402.64
SRPK2	-0.363107	7.37762	-36.8604	1.89245e-288	4.49874e-287	649.418
SERTAD4	-0.362981	7.10339	-48.2169	0	0	1094.36
RPL27	0.361759	10.9749	54.8401	0	0	1397.93
ZFAND5	-0.361658	7.82678	-29.5146	1.04465e-187	1.57086e-186	417.673
HNRNPA1	-0.361312	10.7206	-44.2434	0	0	927.338
ID1	0.358055	8.40605	21.0663	1.60573e-97	1.29621e-96	210.347
CKB	-0.356957	7.35783	-34.6785	1.94331e-256	3.95139e-255	575.77
UBB	-0.356384	10.1837	-33.7968	5.36826e-244	1.03926e-242	547.148
EIF3E	-0.356064	9.97979	-38.6432	0	0	712.525
NUDT14	-0.355532	7.13325	-46.622	0	0	1025.91
GAS6	-0.355302	7.70612	-31.0763	1.96895e-207	3.28972e-206	463.039
EID1	-0.354737	8.16595	-28.9996	2.08585e-181	3.01725e-180	403.184
MATN2	-0.354323	7.06144	-52.5674	0	0	1290.35
KIAA1217	-0.353338	7.33386	-37.0084	1.10649e-290	2.64005e-289	654.556
GPSM2	-0.352647	7.40816	-34.8726	3.24139e-259	6.6536e-258	582.16
FAM84A	0.349554	7.17893	43.0144	0	0	878.09
PFDN5	-0.349499	9.66943	-38.0505	1.24253e-306	3.12614e-305	691.253
ANP32A	-0.349096	7.33019	-36.6878	7.46564e-286	1.73021e-284	643.445
NUCKS1	-0.347714	8.27406	-27.6838	8.90451e-166	1.16552e-164	367.24
HSP90AB1	-0.347312	10.874	-40.2029	0	0	769.854
GSTO1	-0.347207	7.61814	-31.0802	1.75364e-207	2.93757e-206	463.155
SEPT10	-0.346938	7.68848	-30.5468	1.22123e-200	1.96919e-199	447.416
KRT17	-0.346758	7.51669	-21.1828	1.43347e-98	1.17179e-97	212.757
CRYAB	-0.346467	7.31541	-31.5971	3.51535e-214	6.07761e-213	478.562
FAM60A	-0.344382	7.86012	-28.7584	1.71539e-178	2.43239e-177	396.48
SCEL	0.344326	7.10115	44.0452	0	0	919.315
PLK2	-0.343748	8.22814	-22.9871	1.60429e-115	1.51436e-114	251.707
JMJD1C	-0.340398	7.644	-29.0463	5.6488e-182	8.22638e-181	404.488
C1orf21	-0.340094	8.06547	-28.2251	3.99305e-172	5.49342e-171	381.838
HES2	0.339243	7.06186	51.978	0	0	1263.02
WLS	-0.339014	7.21279	-39.6825	0	0	750.507
HEBP2	0.338933	7.71535	29.645	2.55831e-189	3.87402e-188	421.378
MGST2	0.337182	7.80507	28.9515	7.98853e-181	1.14532e-179	401.842
COL18A1	-0.336353	7.0852	-47.2813	0	0	1053.98
MEIS2	-0.335259	7.38298	-33.1182	1.28589e-234	2.38925e-233	525.572
SOX4	-0.3348	7.91175	-24.1163	8.4623e-127	8.79698e-126	277.628
RPS29	0.334754	11.1405	51.066	0	0	1221.21
APRT	0.334725	8.82471	28.4846	3.29041e-175	4.60515e-174	388.93
FSCN1	-0.3338	7.64203	-27.7745	7.9122e-167	1.04196e-165	369.657
RPLP2	0.332197	11.793	60.7843	0	0	1695.16
DSC1	0.331366	7.08866	42.7756	0	0	868.63
RHOB	0.331276	8.05405	23.7868	1.85854e-123	1.86604e-122	269.947
AP2B1	-0.331066	7.21236	-38.9253	0	0	722.747
PALLD	-0.330429	7.18939	-37.6876	4.92234e-301	1.2148e-299	678.373
AADACL2	0.329751	7.04623	50.5284	0	0	1196.83
DDB2	-0.328422	7.36733	-33.3626	5.64356e-238	1.06389e-236	533.296
EPB41L4A-AS1	-0.326647	7.90009	-27.5287	5.59082e-164	7.24454e-163	363.106
NGFRAP1	-0.326034	7.68077	-27.4953	1.36193e-163	1.75773e-162	362.216
FXYD5	-0.325387	7.14994	-40.868	0	0	794.895
KDSR	-0.32523	7.57698	-29.8447	8.47086e-192	1.29793e-190	427.082
ODC1	-0.324252	7.23127	-35.7725	2.84808e-272	6.05779e-271	612.198
HMGN3	-0.320422	8.22707	-25.65	6.00908e-143	7.02617e-142	314.75
RPL22L1	0.320388	8.18934	25.0918	5.74979e-137	6.35524e-136	301
EFNA1	0.320334	7.96961	25.5967	2.26693e-142	2.63159e-141	313.424
COX7A2L	-0.319726	7.97256	-27.3443	7.46985e-162	9.52664e-161	358.217
ARL4A	-0.319368	8.28806	-23.3631	3.15515e-119	3.04951e-118	260.225
SULT2B1	0.318742	7.05021	49.0723	0	0	1131.84
C2orf40	-0.318714	7.05779	-45.5441	0	0	980.711
NCOA7	-0.318005	7.64949	-25.5396	9.58407e-142	1.10465e-140	311.985
PTGS1	0.317475	7.03983	51.7624	0	0	1253.08
RAC3	-0.31692	7.34394	-31.6697	3.59751e-215	6.23632e-214	480.838
PRNP	-0.316564	7.67736	-27.8923	3.29588e-168	4.36704e-167	372.831
HNRNPAB	0.316315	7.91275	26.0945	8.48038e-148	1.01357e-146	325.901
CASP14	0.314761	7.09261	41.7646	0	0	829.208
ITGB4	-0.314501	7.05534	-46.9306	0	0	1039.01
C6orf48	-0.314494	8.006	-25.6978	1.82487e-143	2.14538e-142	315.94
PTPRZ1	-0.31179	7.40367	-30.074	1.1497e-194	1.80436e-193	433.677
BOC	-0.311536	7.13824	-39.6042	0	0	747.616
KRT18	-0.311532	7.56082	-25.3067	3.05558e-139	3.46013e-138	306.229
KREMEN2	-0.311375	7.10056	-37.6353	3.51308e-300	8.60439e-299	676.41
CBR1	-0.310767	7.98943	-24.4869	1.26215e-130	1.33568e-129	286.423
BTF3	-0.310178	10.9564	-47.1763	0	0	1049.49
THBS2	-0.310048	7.05569	-44.9191	0	0	954.904
CLIP1	0.309069	7.40004	30.9481	8.8887e-206	1.45874e-204	459.234
CCL27	0.309007	7.59065	24.3283	5.65424e-129	5.91591e-128	282.627
UBXN4	-0.30885	8.13068	-25.4351	1.24961e-140	1.42755e-139	309.421
PPFIBP1	-0.307857	7.44181	-29.9528	3.79286e-193	5.89534e-192	430.184
VAPA	-0.307646	8.31145	-25.8522	3.82113e-145	4.52517e-144	319.8
TMEM254	0.307577	7.1343	41.1392	0	0	805.209
LMO4	-0.307113	8.05268	-24.0363	5.36946e-126	5.5285e-125	275.783
TUBB2A	0.306086	8.22084	21.9804	6.64504e-106	5.83788e-105	229.607
RORA	0.30553	8.25012	23.7865	1.82422e-123	1.83444e-122	269.965
SEC62	-0.305368	7.68782	-26.743	5.16111e-155	6.40533e-154	342.491
IFRD1	-0.303937	8.03673	-22.9651	2.58058e-115	2.42883e-114	251.233
BBOX1	0.303123	7.10178	42.402	0	0	853.985
LPP	-0.302776	7.32281	-31.5084	4.69469e-213	8.09489e-212	475.972
EPHB6	0.302268	7.71241	25.4183	1.89148e-140	2.15702e-139	309.007
TMEM147	0.301135	7.57643	28.2138	5.43126e-172	7.44037e-171	381.531
SPPL3	0.301076	7.30802	32.8151	1.75417e-230	3.18608e-229	516.06
P3H2	-0.299328	7.18651	-36.0241	5.64611e-276	1.23337e-274	620.717
PDCD4	0.299099	8.20141	23.6855	1.89388e-122	1.88268e-121	267.629
FGD6	-0.298867	7.27203	-33.1123	1.55096e-234	2.87349e-233	525.384
FOSB	-0.298739	8.83591	-21.9208	2.36005e-105	2.05385e-104	228.342
TRIM16	0.298554	7.18914	36.5107	3.34538e-283	7.67064e-282	637.345
RPS18	0.298299	13.8543	66.5982	0	0	2006.48
EMP3	-0.296926	7.10871	-37.6745	7.83105e-301	1.92531e-299	677.909
ZFP36L1	0.296129	9.15731	21.9744	7.44037e-106	6.52774e-105	229.494
TRIM29	0.295778	7.86744	25.1302	2.25e-137	2.50405e-136	301.937
LAMP1	0.295317	7.84601	25.2205	2.46595e-138	2.7682e-137	304.144
KTN1	-0.295047	8.62588	-23.7942	1.52609e-123	1.53942e-122	270.143
IL33	0.293605	7.16171	35.1138	1.09872e-262	2.27704e-261	590.143
GRHL1	0.293372	7.07649	42.8507	0	0	871.62
SSR2	-0.292945	8.15586	-24.4502	3.02612e-130	3.18679e-129	285.55
RPL28	0.292114	11.5677	47.0931	0	0	1045.94
PYCARD	0.29194	8.06878	23.003	1.08981e-115	1.03022e-114	252.093
SERPINB7	-0.291929	7.03392	-41.1905	0	0	807.037
RBMX	-0.291875	7.96832	-24.0589	3.15679e-126	3.26067e-125	276.313
GGCT	0.290278	7.6591	25.6594	4.75878e-143	5.57433e-142	314.983
NEBL	0.290108	7.09501	41.0332	0	0	801.169
CD99	-0.289325	7.71093	-25.1815	6.41081e-138	7.17168e-137	303.19
ANTXR1	-0.28898	7.0788	-41.3791	0	0	814.378
CCNG2	-0.288897	7.13716	-36.4901	6.77687e-283	1.54838e-281	636.639
ARL5A	0.288378	7.63127	25.7199	1.05023e-143	1.23919e-142	316.491
TIMM13	0.28697	8.06125	23.8889	1.68346e-124	1.70883e-123	272.344
TSPO	0.285899	9.42372	27.0147	4.36206e-158	5.49729e-157	349.557
COX6A1	0.285668	8.75397	24.5948	9.55756e-132	1.01811e-130	288.999
FERMT1	-0.284697	7.45484	-27.1606	9.51331e-160	1.20143e-158	353.377
KRTCAP3	-0.28461	7.14011	-36.4618	1.79674e-282	4.07639e-281	635.665
LMAN1	-0.284456	7.40205	-28.5804	2.35236e-176	3.3066e-175	391.565
CAPN2	-0.284418	7.0764	-40.401	0	0	777.277
CCM2	-0.284245	7.07348	-41.1024	0	0	803.804
WWTR1	-0.28384	7.2684	-31.2245	2.36496e-209	4.02416e-208	467.457
HSPH1	-0.283577	7.64729	-23.1328	5.89735e-117	5.64087e-116	255.004
IRX4	-0.283473	7.13682	-36.4759	1.10583e-282	2.51771e-281	636.15
FHL2	-0.283114	7.29935	-30.0395	3.1176e-194	4.88097e-193	432.68
LGALS3BP	-0.282579	7.36297	-28.6158	8.86823e-177	1.24928e-175	392.539
PLPP2	0.282465	7.13692	36.8588	2.0023e-288	4.74244e-287	649.361
TNFRSF18	-0.281986	7.29176	-29.8725	3.81186e-192	5.86844e-191	427.879
IGBP1	-0.281442	7.74403	-24.6912	9.45756e-133	1.01751e-131	291.308
BNIP3	-0.281053	7.13455	-36.2787	9.55593e-280	2.13802e-278	629.394
GNAS	-0.280844	8.38944	-20.564	4.58092e-93	3.54733e-92	200.112
ITM2A	-0.28035	7.03833	-41.5367	0	0	820.425
CHD3	-0.279779	7.29946	-29.9067	1.4292e-192	2.21612e-191	428.859
PHF3	-0.279778	7.70419	-24.3868	1.36817e-129	1.43613e-128	284.044
RPL37A	0.279717	11.2755	44.0009	0	0	917.529
GATA3	0.279615	7.65395	23.5873	1.82579e-121	1.80513e-120	265.367
ARHGAP5	-0.279369	7.67112	-25.0795	7.76085e-137	8.56343e-136	300.701
IL20RB	-0.278647	7.91723	-23.0431	4.42331e-116	4.18757e-115	252.993
BDKRB1	-0.278024	7.03513	-38.7136	0	0	714.944
MDH2	0.277374	8.0214	23.7816	2.04172e-123	2.04678e-122	269.853
MORF4L2	-0.27558	7.93154	-23.0708	2.36657e-116	2.25033e-115	253.617
FUS	0.275135	8.85412	21.836	1.45102e-104	1.25599e-103	226.53
CD63	-0.274081	7.9933	-21.9177	2.52047e-105	2.19051e-104	228.277
GSTA3	0.273172	7.02843	42.8366	0	0	871.063
STMN1	-0.272894	8.21269	-18.0881	1.38392e-72	9.05711e-72	153.082
TPPP3	0.272238	7.60825	19.9178	1.78926e-87	1.32222e-86	187.268
RBP1	0.272227	7.04859	40.242	0	0	771.318
B2M	-0.27161	11.8784	-29.5737	1.95072e-188	2.94018e-187	419.349
SUMO2	-0.270894	9.30159	-26.8707	1.86793e-156	2.3407e-155	345.805
GRHL3	0.270697	7.04018	43.9158	0	0	914.094
C19orf33	-0.270225	7.71481	-22.9215	6.80594e-115	6.38711e-114	250.265
DNAJB4	-0.269326	7.53551	-23.2754	2.31114e-118	2.22378e-117	258.237
PHLDB2	-0.268757	7.07803	-36.7537	7.6452e-287	1.78462e-285	645.722
ZNF706	0.268666	8.58511	22.0934	5.69618e-107	5.06623e-106	232.059
NFIC	-0.268525	7.80807	-22.8469	3.60812e-114	3.3714e-113	248.6
PLEKHA1	-0.268473	7.59542	-24.0355	5.47603e-126	5.62925e-125	275.763
OVOL1	0.266979	7.29552	27.3654	4.27387e-162	5.46144e-161	358.775
SERPINB5	0.266908	8.71163	20.7462	1.12647e-94	8.87181e-94	203.808
ZBED2	-0.266052	7.14524	-31.905	2.81611e-218	4.92134e-217	487.984
ARHGDIB	-0.266047	7.03549	-40.805	0	0	792.507
EIF4A2	-0.265681	9.35051	-23.9959	1.38398e-125	1.41371e-124	274.838
SPON2	-0.2652	7.17332	-30.013	6.75608e-194	1.05265e-192	431.908
SOX6	-0.264753	7.08805	-36.1356	1.26816e-277	2.7986e-276	624.51
PSAP	-0.264672	7.6529	-23.775	2.38491e-123	2.38712e-122	269.698
TMEM237	-0.264083	7.32882	-27.7014	5.55622e-166	7.28733e-165	367.711
TUBA1C	0.263909	8.17534	20.4289	6.92749e-92	5.30724e-91	197.402
CDKN1A	0.263612	7.7674	21.7084	2.2138e-103	1.89595e-102	223.811
IFNGR1	-0.263283	7.69716	-22.1685	1.11752e-107	9.99433e-107	233.684
PSMB9	-0.263056	7.13742	-31.8975	3.54427e-218	6.17716e-217	487.754
PRSS3	0.262802	7.02508	41.7108	0	0	827.133
LUZP1	-0.26274	7.84368	-21.5564	5.56586e-102	4.71058e-101	220.593
LRRFIP1	-0.262553	7.87007	-21.5504	6.31794e-102	5.3401e-101	220.467
NOC2L	0.261512	7.3868	26.7289	7.42297e-155	9.19482e-154	342.128
HSPD1	-0.261124	8.58822	-20.5832	3.08924e-93	2.39508e-92	200.505
SP100	-0.261106	7.28469	-28.1198	6.99825e-171	9.48652e-170	378.978
COX7B	0.260117	8.40409	21.1316	4.0691e-98	3.2971e-97	211.716
CLTA	-0.259937	8.14299	-21.9316	1.86717e-105	1.6293e-104	228.576
BASP1	-0.259807	7.04681	-38.6351	0	0	712.233
PTPN14	-0.259607	7.18632	-30.9557	7.08205e-206	1.1652e-204	459.461
LDLR	0.259462	7.37748	25.0787	7.92359e-137	8.72809e-136	300.68
CCDC12	0.259176	7.63576	23.6855	1.89549e-122	1.88268e-121	267.628
EEF1B2	0.259015	10.7531	32.4591	1.13716e-225	2.00898e-224	504.991
RPS26	0.258893	9.09184	23.7963	1.45282e-123	1.4678e-122	270.192
CALD1	-0.257852	8.19127	-19.8275	1.03081e-86	7.53982e-86	185.521
SH3BGRL	-0.257654	7.86604	-21.9412	1.51907e-105	1.32734e-104	228.782
KLF5	0.257422	9.03357	20.4698	3.04277e-92	2.33943e-91	198.223
LINC01315	-0.257002	7.05787	-37.7653	3.13864e-302	7.80555e-301	681.124
COX5B	0.256289	8.8079	22.2477	1.99787e-108	1.7942e-107	235.402
TNS4	-0.256186	7.19519	-30.2233	1.52521e-196	2.41716e-195	437.994
RNASET2	-0.255134	7.25855	-28.4039	3.00867e-174	4.1747e-173	386.72
PSMB8	-0.254772	7.53466	-23.3461	4.60218e-119	4.43483e-118	259.848
TUBB	-0.25426	9.30134	-21.2195	6.55022e-99	5.38167e-98	213.538
NAGK	0.253172	7.1949	30.8945	4.34423e-205	7.09337e-204	457.649
XPC	-0.253158	7.25936	-27.4986	1.24656e-163	1.61205e-162	362.305
DNAJA1	-0.253126	9.17909	-17.9255	2.48518e-71	1.60853e-70	150.203
EIF2AK2	-0.252021	7.17626	-29.8439	8.67463e-192	1.32601e-190	427.058
PLD1	0.251818	7.05637	38.5508	0	0	709.188
NREP	-0.251734	7.08736	-34.895	1.5483e-259	3.1883e-258	582.898
ZFYVE21	-0.251638	7.47287	-24.0771	2.06076e-126	2.13198e-125	276.739
CERS6	-0.25139	7.2329	-28.7048	7.58924e-178	1.07379e-176	394.994
SMDT1	0.25119	8.08458	21.2458	3.78769e-99	3.1199e-98	214.085
WBP5	-0.251148	7.36357	-24.5371	3.80269e-131	4.04411e-130	287.62
KCNQ1OT1	0.250932	7.50653	20.2558	2.24545e-90	1.69023e-89	193.932
SLC7A5	-0.25029	7.06233	-36.0272	5.07895e-276	1.11324e-274	620.822
KLF4	-0.249447	9.23043	-18.488	9.99402e-76	6.75249e-75	160.293
RALGPS2	0.249373	7.13565	32.4685	8.48257e-226	1.50269e-224	505.284
ANO1	0.249268	7.00772	43.5238	0	0	898.359
FXR1	-0.249108	7.55519	-23.0945	1.38692e-116	1.32268e-115	254.151
SMARCAD1	-0.248691	7.24344	-27.914	1.83628e-168	2.44812e-167	373.415
NFATC3	0.247983	7.49019	23.395	1.5047e-119	1.46527e-118	260.964
C12orf57	-0.247595	7.95687	-20.7178	2.01154e-94	1.57656e-93	203.23
ASCL2	-0.247283	7.06444	-35.1084	1.3139e-262	2.71428e-261	589.964
IFITM2	-0.247144	6.999	-40.9817	0	0	799.212
PLLP	0.246865	7.32624	26.529	1.29524e-152	1.58617e-151	336.974
ATRX	-0.246497	7.92938	-20.1767	1.06622e-89	7.9886e-89	192.378
LRMP	0.245392	7.00493	41.2887	0	0	810.915
FMO1	-0.244478	7.12066	-31.0583	3.36023e-207	5.58541e-206	462.506
FGFBP1	-0.244255	7.2236	-23.995	1.45749e-125	1.48645e-124	274.786
FAM46B	0.244238	7.54907	21.1936	1.12419e-98	9.21292e-98	212.999
CCNB1IP1	-0.244073	7.37331	-24.7129	5.60465e-133	6.03994e-132	291.83
MSN	-0.243946	7.36227	-24.6737	1.44136e-132	1.54814e-131	290.888
C12orf75	-0.24388	7.20308	-27.6715	1.23882e-165	1.61822e-164	366.91
SMARCA2	-0.243294	7.32349	-25.36	7.98196e-140	9.07053e-139	307.569
RNF7	-0.242361	8.03465	-20.3007	9.03182e-91	6.84639e-90	194.841
COBL	0.242009	7.03068	39.4725	0	0	742.761
SPRY1	-0.241997	7.15954	-29.1743	1.56237e-183	2.29076e-182	408.072
TPM4	-0.24175	8.02449	-18.4653	1.51682e-75	1.02377e-74	159.878
NME1	0.241697	7.76495	20.8122	2.93147e-95	2.3144e-94	205.151
PDGFC	-0.241504	7.01643	-38.3177	0	0	700.808
GIPC1	0.241432	7.30599	26.5425	9.13908e-153	1.12345e-151	337.322
HMGN2	-0.240662	8.46344	-18.1826	2.51876e-73	1.66187e-72	154.78
RTN4	-0.240363	9.43264	-22.3159	4.50696e-109	4.06443e-108	236.888
RPL35	0.240095	11.4551	41.4068	0	0	815.439
MFSD2A	0.239914	7.71978	20.4015	1.20117e-91	9.15894e-91	196.853
ITGA3	-0.239492	7.12095	-31.4239	5.98714e-212	1.0296e-210	473.429
NR4A2	-0.239422	7.19723	-26.138	2.8449e-148	3.4065e-147	326.992
HLA-C	-0.238923	8.47226	-17.9397	1.92216e-71	1.24661e-70	150.459
TMEM141	0.238555	7.48845	23.109	9.99072e-117	9.54209e-116	254.478
G3BP2	-0.23833	7.6921	-20.5343	8.29825e-93	6.40292e-92	199.519
EIF2A	-0.237779	7.98739	-19.9258	1.5067e-87	1.11596e-86	187.44
ATP1A1	-0.237481	8.43424	-18.8144	2.45885e-78	1.70224e-77	166.284
SPCS2	-0.237398	8.0061	-20.2453	2.72651e-90	2.04757e-89	193.738
CLCA4	0.236948	7.03516	35.5377	7.73984e-269	1.62486e-267	604.297
CRTAP	-0.236186	7.19107	-28.4526	7.92943e-175	1.10738e-173	388.052
RPS10	0.236177	9.89394	25.5634	5.18809e-142	6.01186e-141	312.597
KRT8	-0.235939	7.05949	-30.0877	8.30292e-195	1.30625e-193	434.002
ING2	-0.235042	7.9676	-18.5853	1.68557e-76	1.14846e-75	162.068
WNT10A	-0.235	6.99168	-41.0719	0	0	802.643
LAMTOR1	-0.234808	7.67594	-21.2401	4.26709e-99	3.5103e-98	213.966
REL	-0.234682	7.90522	-18.6114	1.04324e-76	7.12309e-76	162.547
SERPINF1	-0.234649	7.03443	-34.2128	7.94727e-250	1.57629e-248	560.559
FRMD4B	-0.234498	7.29328	-24.7975	7.29782e-134	7.87775e-133	293.866
CTSC	0.234123	7.13935	30.4823	8.05689e-200	1.29592e-198	445.532
BCAM	-0.233777	7.0564	-32.9446	3.03392e-232	5.55731e-231	520.113
AIM1	0.23375	7.23903	27.0146	4.36994e-158	5.49729e-157	349.555
PDIA3	-0.233017	8.28144	-18.7196	1.42204e-77	9.77143e-77	164.534
PCDH7	-0.232988	7.1831	-27.628	3.95812e-165	5.14954e-164	365.75
TNNT3	0.232739	7.01848	38.3904	0	0	703.417
RPS7	0.232681	11.9448	46.0877	0	0	1003.4
SLC7A1	-0.232677	7.10733	-31.086	1.47198e-207	2.47215e-206	463.33
ATP5G1	0.231723	8.03853	19.2206	1.2085e-81	8.55875e-81	173.88
GAPDH	-0.231567	10.5903	-22.2438	2.17232e-108	1.94816e-107	235.318
C20orf24	0.231435	7.79668	19.7313	6.71596e-86	4.88475e-85	183.652
PPP1R12B	-0.23113	7.08911	-31.2753	5.16881e-210	8.81834e-209	468.976
TXNRD1	-0.230868	7.31211	-23.503	1.26822e-120	1.24814e-119	263.433
EMB	-0.230717	7.05178	-33.9247	8.76389e-246	1.72241e-244	551.26
CTNND1	0.230125	7.41137	23.2075	1.07582e-117	1.03209e-116	256.702
ARL4D	0.230057	8.51768	15.7549	1.31124e-55	7.20346e-55	114.129
CARD16	-0.229894	7.05757	-33.3068	3.30592e-237	6.19596e-236	531.53
ZNF57	0.229633	7.32638	24.2798	1.73255e-128	1.8098e-127	281.509
IFNGR2	-0.229539	7.19134	-27.5304	5.34731e-164	6.94291e-163	363.15
RARRES3	-0.229228	7.00802	-37.7588	3.95738e-302	9.80399e-301	680.892
PLEKHN1	0.228796	7.02672	37.9966	8.47222e-306	2.12331e-304	689.335
KLHDC8B	0.228335	7.13447	30.439	2.85574e-199	4.5706e-198	444.268
MTSS1	0.227972	7.33429	24.0911	1.48313e-126	1.53684e-125	277.067
UBE2B	-0.227864	7.62027	-20.6322	1.14451e-93	8.90544e-93	201.495
MIPEP	-0.22763	7.18065	-27.2759	4.55899e-161	5.79144e-160	356.411
CD151	-0.22726	7.3425	-23.4041	1.22194e-119	1.19172e-118	261.172
ETS2	-0.226964	8.03539	-17.8459	1.00968e-70	6.45754e-70	148.805
PDGFA	-0.226726	7.01936	-36.4553	2.24748e-282	5.08118e-281	635.441
KITLG	-0.226688	7.14782	-28.1355	4.56319e-171	6.19865e-170	379.405
CENPU	0.226182	7.15413	28.1081	9.61916e-171	1.3012e-169	378.66
ADIRF	-0.225986	7.12025	-27.418	1.07443e-162	1.37842e-161	360.154
SUMO1	-0.225921	8.23746	-19.4906	7.01282e-84	5.02158e-83	179.016
MZT2B	0.225449	7.957	18.9915	9.04762e-80	6.33823e-79	169.577
TPBG	-0.225219	7.13221	-28.945	9.57755e-181	1.3701e-179	401.661
AHNAK	0.224324	8.67965	17.8709	6.48977e-71	4.16298e-70	149.246
MT1E	-0.224182	7.62795	-17.6224	5.12697e-69	3.23109e-68	144.891
LAPTM4B	-0.224144	7.09946	-30.7896	9.65918e-204	1.57321e-202	454.551
HES4	0.223816	6.98916	39.9424	0	0	760.142
TUBA4A	0.223773	8.31453	16.5743	2.57673e-61	1.51327e-60	127.219
ETHE1	-0.223693	7.08659	-31.2091	3.74664e-209	6.34182e-208	466.997
HNRNPA2B1	-0.223058	9.5418	-21.1889	1.23743e-98	1.01282e-97	212.904
RAB10	0.222922	7.97012	18.6591	4.34394e-77	2.97857e-76	163.42
SNAPC1	-0.222467	7.25983	-24.163	2.73054e-127	2.84769e-126	278.756
SUMO3	-0.221481	7.39953	-22.1829	8.17989e-108	7.32565e-107	233.995
EIF6	0.22116	8.09986	18.3397	1.48124e-74	9.89434e-74	157.605
SF3B1	-0.220566	8.23851	-18.2544	6.92725e-74	4.59873e-73	156.067
RPL36A	0.220009	8.94072	19.3966	4.2422e-83	3.0276e-82	177.221
ORAI3	-0.21981	7.01565	-35.9939	1.57056e-275	3.39641e-274	619.694
RPL8	0.219714	12.216	42.8574	0	0	871.884
CSDE1	-0.219293	8.12878	-18.354	1.14277e-74	7.65718e-74	157.864
COL4A5	-0.219233	7.09552	-30.0169	5.98317e-194	9.34473e-193	432.029
RDX	-0.219226	7.32715	-22.4064	6.21342e-110	5.62688e-109	238.865
TCEAL8	-0.219169	7.51066	-20.5511	5.90741e-93	4.5636e-92	199.858
CCDC6	-0.219017	7.52849	-20.6034	2.05298e-93	1.59359e-92	200.912
IRX3	0.21879	7.21594	25.6456	6.70814e-143	7.81529e-142	314.64
REST	-0.218676	7.60828	-19.4248	2.47695e-83	1.76972e-82	177.757
SYNPO2	-0.218456	7.02916	-33.5097	5.23439e-240	1.00731e-238	537.972
FOXP1	-0.217686	7.19219	-25.56	5.64581e-142	6.53056e-141	312.513
NFE2L1	-0.217615	7.27549	-24.045	4.37812e-126	4.51498e-125	275.987
OAZ2	-0.217579	7.60418	-19.3207	1.80555e-82	1.28434e-81	175.776
CASP1	-0.217404	7.22504	-25.0024	5.08268e-136	5.56084e-135	298.824
SMOC2	-0.216836	7.00213	-36.6041	1.34026e-284	3.08403e-283	640.56
MAP1B	0.216775	7.04339	31.0888	1.35889e-207	2.28818e-206	463.41
TPT1	-0.216759	11.9136	-39.0202	0	0	726.203
SPRR1B	0.216048	7.07585	22.6429	3.47056e-112	3.18759e-111	244.043
IVNS1ABP	-0.216032	7.51717	-20.0881	6.16207e-89	4.59561e-88	190.628
FAM118A	-0.215602	7.20345	-25.3305	1.64853e-139	1.87007e-138	306.845
PRELID1	0.215433	7.87285	18.6253	8.07954e-77	5.52244e-76	162.801
RPL26	0.215385	12.2884	42.8206	0	0	870.432
GLTSCR2	-0.215326	9.54483	-21.5276	1.02322e-101	8.63729e-101	219.986
LBR	0.215308	7.2321	24.8487	2.11646e-134	2.2923e-133	295.101
PRDX3	-0.2153	7.47203	-21.1043	7.17011e-98	5.79524e-97	211.151
SLC38A1	0.21529	7.60372	19.5397	2.72824e-84	1.95574e-83	179.957
NDFIP2	-0.215245	7.92802	-18.1791	2.68426e-73	1.76926e-72	154.717
SNRPN	-0.215156	7.11056	-29.0226	1.09845e-181	1.5925e-180	403.824
NOTCH3	0.214844	6.97617	42.1582	0	0	844.47
ICA1	-0.2147	6.99991	-36.4053	1.24925e-281	2.81452e-280	633.728
HNRNPA0	-0.21466	8.76369	-18.3371	1.55368e-74	1.03568e-73	157.558
H3F3A	-0.214509	10.5848	-29.4363	9.6488e-187	1.44419e-185	415.453
ZFAS1	-0.214507	9.2779	-19.3344	1.39046e-82	9.90165e-82	176.037
RPS8	0.214301	12.6321	43.2167	0	0	886.115
PSME2	-0.214296	7.73634	-17.65	3.14258e-69	1.98437e-68	145.378
CYC1	0.21394	7.83965	18.5674	2.33853e-76	1.59001e-75	161.742
S100A13	-0.213402	7.10436	-28.9646	5.54503e-181	7.96759e-180	402.207
TCEB2	0.213331	8.19025	17.7379	6.7435e-70	4.28746e-69	146.912
LPAR6	-0.213277	7.58401	-18.5492	3.26721e-76	2.21909e-75	161.408
RP11-365O16-6	0.2131	7.01245	35.362	2.79866e-266	5.85636e-265	598.411
DAPL1	-0.212873	8.15962	-16.3158	1.73963e-59	1.00164e-58	123.022
ATP6V0E1	-0.211826	8.03531	-18.3491	1.2501e-74	8.36767e-74	157.775
APCDD1	-0.211792	7.17917	-25.0933	5.54403e-137	6.14883e-136	301.036
CD47	-0.211725	7.41341	-20.9034	4.52401e-96	3.60693e-95	207.016
TRIP6	-0.211604	7.48861	-20.2595	2.05239e-90	1.54851e-89	194.022
HLA-A	-0.211443	9.11159	-16.4178	3.32297e-60	1.9253e-59	124.671
GALNT1	0.211348	7.19692	25.2691	7.46759e-139	8.4121e-138	305.337
PLIN3	0.211313	7.4827	20.0253	2.13041e-88	1.58336e-87	189.391
LDHA	-0.211047	9.33619	-18.246	8.05075e-74	5.33909e-73	155.918
CCDC85B	-0.210942	7.85838	-17.5317	2.45915e-68	1.53929e-67	143.328
RPS3A	0.210657	12.5886	42.4298	0	0	855.074
ZNF428	-0.21054	7.14793	-26.6496	5.78465e-154	7.13809e-153	340.078
APEX1	-0.210041	7.86856	-17.7497	5.49009e-70	3.49743e-69	147.117
NDFIP1	-0.209596	7.34057	-22.0421	1.72638e-106	1.52497e-105	230.952
CCDC3	-0.209582	7.08243	-28.1875	1.11136e-171	1.51604e-170	380.816
CXCL2	-0.209536	7.01384	-25.1197	3.03003e-137	3.36636e-136	301.64
TIMM8B	0.209353	7.62379	19.0682	2.14691e-80	1.50727e-79	171.011
TNFRSF12A	-0.209157	7.26467	-21.4453	5.81856e-101	4.87342e-100	218.252
GBP1	-0.208783	7.23793	-20.9312	2.58722e-96	2.06786e-95	207.573
RPS21	0.20876	9.91953	23.4716	2.60675e-120	2.55383e-119	262.714
MET	-0.208739	7.01715	-34.2386	3.39464e-250	6.75376e-249	561.409
ADRB2	-0.208176	8.18104	-14.2094	1.29582e-45	6.2528e-45	91.2173
MCL1	-0.2081	8.44013	-15.6159	1.13422e-54	6.1681e-54	111.98
BEX4	-0.208028	7.37259	-20.7812	5.52579e-95	4.35728e-94	204.519
ATXN10	-0.207863	7.43008	-20.6461	8.62749e-94	6.72113e-93	201.777
LYPD6B	0.207555	7.14034	27.2441	1.05459e-160	1.33706e-159	355.574
FBXO32	-0.207451	7.18852	-23.7552	3.77333e-123	3.76517e-122	269.24
HCFC1R1	-0.207344	7.32743	-21.3851	2.05541e-100	1.70826e-99	216.992
LAMTOR4	0.207328	8.16773	16.9703	3.57384e-64	2.17184e-63	133.776
TCHP	0.206698	7.16931	25.665	4.13507e-143	4.85252e-142	315.123
PTPRF	0.206602	7.37524	20.9524	1.65291e-96	1.32438e-95	208.02
ATL2	0.206589	7.25356	23.378	2.22217e-119	2.16068e-118	260.575
ETV5	-0.206531	7.04652	-31.0965	1.07816e-207	1.82021e-206	463.641
C1QBP	0.206498	8.31827	16.9421	5.74023e-64	3.47206e-63	133.304
ACSL4	-0.206486	6.97801	-37.3124	2.84245e-295	6.88362e-294	665.117
CSRP1	-0.206372	7.10052	-27.8519	9.76982e-168	1.28922e-166	371.746
C1R	-0.206312	7.00756	-33.4665	2.07234e-239	3.94111e-238	536.597
BSG	-0.206276	7.66295	-18.2256	1.16366e-73	7.70136e-73	155.55
PKP3	0.206126	7.76337	17.964	1.24925e-71	8.11006e-71	150.889
HLA-B	-0.205738	9.21504	-15.8144	5.13106e-56	2.84785e-55	115.063
OCIAD2	-0.205613	7.47471	-19.8783	3.81689e-87	2.80774e-86	186.512
ATP2B4	0.205554	7.18158	25.1463	1.51809e-137	1.69241e-136	302.33
PNRC1	-0.205385	9.60527	-18.141	5.31162e-73	3.48326e-72	154.037
CLNS1A	-0.205109	7.65733	-18.5015	7.81512e-76	5.29137e-75	160.539
EPN2	0.204823	7.40236	20.5543	5.53475e-93	4.28082e-92	199.923
PTGS2	-0.204756	6.99241	-32.6047	1.35228e-227	2.41543e-226	509.419
SPATS2L	-0.204671	7.1195	-26.7247	8.28158e-155	1.02388e-153	342.019
EIF1B	-0.204336	7.78723	-17.3259	8.55468e-67	5.32383e-66	139.79
RP3-512B11-3	0.204328	7.1619	25.7456	5.53364e-144	6.54123e-143	317.131
UGP2	-0.204273	7.41844	-20.1749	1.10589e-89	8.27628e-89	192.342
CASP4	-0.204078	7.28256	-22.0503	1.448e-106	1.28082e-105	231.128
LTBP4	-0.203802	7.0896	-28.3793	5.91089e-174	8.14921e-173	386.045
DNAJB6	0.203664	8.4389	15.9636	4.8842e-57	2.73905e-56	117.406
AJUBA	-0.203435	7.15088	-25.4408	1.08422e-140	1.24081e-139	309.562
LITAF	-0.203318	7.18372	-24.4771	1.59558e-130	1.68304e-129	286.189
NDUFA4L2	-0.202728	7.19048	-21.9627	9.66753e-106	8.47022e-105	229.233
CDH1	0.202699	7.50372	19.2098	1.48472e-81	1.05035e-80	173.675
PGM2	0.202371	7.13924	26.5424	9.17002e-153	1.12511e-151	337.319
UQCRQ	0.20211	8.09797	16.8793	1.6417e-63	9.87464e-63	132.256
KLK5	-0.201504	6.97911	-34.0583	1.31378e-247	2.59784e-246	555.456
ZNF622	-0.201242	7.38896	-19.8017	1.70405e-86	1.24361e-85	185.02
RPS13	0.20064	11.8972	37.0983	4.81584e-292	1.15759e-290	657.688
RNH1	0.200636	7.99691	16.8999	1.16354e-63	7.01159e-63	132.6
THSD4	-0.200152	7.16218	-22.6865	1.29501e-112	1.19451e-111	245.027
SVIL	-0.199964	7.48725	-18.7167	1.50211e-77	1.03107e-76	164.479
PPP1R18	-0.199587	7.0748	-28.4217	1.84817e-174	2.57549e-173	387.207
CD59	-0.199546	7.65524	-17.2462	3.34359e-66	2.06887e-65	138.432
TSC22D1	-0.199499	8.33492	-13.7483	7.9473e-43	3.71833e-42	84.8311
CD24	0.199468	7.01623	29.7637	8.82552e-191	1.34272e-189	424.741
ATP5I	0.199238	8.00865	16.3766	6.49313e-60	3.74862e-59	124.004
CKS1B	-0.199221	7.71884	-16.9602	4.23184e-64	2.56689e-63	133.607
JAG2	-0.198543	6.97555	-36.8532	2.49417e-288	5.88588e-287	649.142
KCNJ2	-0.19853	6.99738	-33.4684	1.95186e-239	3.72293e-238	536.657
MIB2	-0.197938	7.65158	-17.2532	2.96671e-66	1.83743e-65	138.551
ALDOA	-0.197818	8.90726	-16.5748	2.54974e-61	1.49879e-60	127.229
CALM1	-0.197785	9.33866	-16.5592	3.29696e-61	1.93274e-60	126.973
ALDH3A2	-0.197748	8.41672	-15.4098	2.71437e-53	1.4517e-52	108.818
ID2	0.197577	8.29941	12.3397	7.29141e-35	2.94849e-34	66.6033
RCN2	-0.197525	7.59111	-18.3093	2.57066e-74	1.71183e-73	157.056
ANP32B	-0.19743	8.21847	-16.1266	3.64966e-58	2.06825e-57	119.99
TSHZ2	-0.197244	7.08309	-26.7479	4.5453e-155	5.6519e-154	342.618
SMAGP	0.196851	7.07208	29.2992	4.64019e-185	6.89734e-184	411.584
SERP1	-0.196266	8.3629	-16.0556	1.13292e-57	6.39221e-57	118.862
SPPL2A	-0.196231	7.26802	-21.5645	4.694e-102	3.9779e-101	220.763
HSPA1A	-0.195872	9.58898	-10.4313	2.05405e-25	6.84966e-25	45.0097
ACTN1	-0.195601	7.04745	-29.0264	9.86081e-182	1.43281e-180	403.932
PSMB6	0.195576	7.92861	16.8133	4.93978e-63	2.95473e-62	131.159
FGFR3	-0.195307	7.24618	-21.4197	9.92627e-101	8.28171e-100	217.719
ADD3	-0.195244	7.31688	-20.236	3.28317e-90	2.46276e-89	193.553
ATF4	-0.195022	8.37634	-15.5969	1.52276e-54	8.25327e-54	111.687
GOLGB1	-0.19486	7.98141	-15.7358	1.75553e-55	9.61154e-55	113.838
EIF3M	-0.194685	8.13185	-16.2144	8.91634e-59	5.08853e-58	121.394
RUFY3	0.194572	7.12359	25.7043	1.55176e-143	1.82763e-142	316.101
ATP6V1G1	-0.194444	8.49231	-16.7013	3.16967e-62	1.88028e-61	129.307
RAB34	-0.194351	7.12579	-25.5295	1.20365e-141	1.38484e-140	311.757
RPS6KB2	0.194191	7.39738	19.6793	1.84082e-85	1.32991e-84	182.646
UBE2D3	-0.194106	8.26509	-16.1574	2.22701e-58	1.26759e-57	120.482
MT1G	0.194088	7.06257	23.6769	2.37969e-122	2.35998e-121	267.402
SNCA	-0.194008	7.00644	-30.9906	2.51392e-206	4.15729e-205	460.495
NHP2	0.193968	7.82321	16.7556	1.28934e-62	7.68375e-62	130.203
SLC1A3	-0.193766	7.11488	-25.4859	3.5513e-141	4.07863e-140	310.677
NFIX	-0.193608	7.36407	-19.8312	9.58038e-87	7.01548e-86	185.594
PTMS	-0.193608	7.76055	-16.1536	2.36568e-58	1.34534e-57	120.422
CIB1	-0.193489	7.31873	-20.4203	8.23054e-92	6.29807e-91	197.23
MYADM	-0.193479	7.15946	-23.5596	3.45374e-121	3.40944e-120	264.731
COL14A1	-0.19342	6.96737	-35.5969	1.18132e-269	2.49621e-268	606.175
ENDOU	0.19281	6.99947	33.3773	3.53347e-238	6.68054e-237	533.763
TUBB4B	0.192739	8.8437	14.7424	5.97699e-49	3.01931e-48	98.8623
TAPBP	-0.192691	7.22249	-22.2888	8.15563e-109	7.33439e-108	236.296
EPHX2	0.192422	7.06936	28.5132	1.49789e-175	2.10095e-174	389.716
RBPJ	-0.192169	7.41737	-18.9759	1.21255e-79	8.48525e-79	169.285
P2RY1	-0.19173	7.19198	-22.7022	9.06992e-113	8.37801e-112	245.382
PLAT	-0.191237	6.9833	-28.4018	3.40344e-174	4.71234e-173	386.597
MAGED2	-0.19115	7.22777	-21.7005	2.61784e-103	2.23902e-102	223.644
IMPA2	-0.190961	7.95458	-15.7898	7.55061e-56	4.17999e-55	114.679
ASPN	-0.190837	6.9591	-33.2514	2.14912e-236	4.01625e-235	529.66
NNAT	-0.190627	6.98257	-32.6243	7.20621e-228	1.29073e-226	510.048
TMEM79	0.190444	7.32511	20.3301	5.02231e-91	3.81601e-90	195.426
HACD3	-0.19025	7.42951	-18.4374	2.51369e-75	1.69484e-74	159.374
SSR4	0.189955	8.14556	15.8084	5.64249e-56	3.12902e-55	114.969
UBC	-0.189724	11.1134	-20.4833	2.32036e-92	1.78612e-91	198.493
ZC3H11A	-0.189573	7.50877	-18.0121	5.30762e-72	3.45958e-71	151.742
GRN	-0.189125	7.69098	-16.5018	8.44643e-61	4.92023e-60	126.036
FAM49B	-0.188819	7.25564	-21.1774	1.57166e-98	1.28312e-97	212.665
CHCHD10	0.188686	7.22183	21.1627	2.13317e-98	1.73716e-97	212.36
HADHB	-0.188642	7.72477	-16.6284	1.05671e-61	6.25129e-61	128.107
UQCR10	0.188463	7.76759	16.5949	1.83521e-61	1.08271e-60	127.557
HSPB11	-0.188108	7.37984	-19.1359	5.99749e-81	4.22898e-80	172.283
RSL1D1	-0.188023	8.85102	-16.1409	2.89994e-58	1.64772e-57	120.219
PVRL1	0.187908	7.12783	24.9706	1.10064e-135	1.20012e-134	298.053
EIF3G	-0.187443	8.0016	-15.8244	4.38468e-56	2.43568e-55	115.22
REEP4	0.187327	7.1669	23.4655	3.00034e-120	2.93498e-119	262.573
AKR1C2	0.187137	7.04007	28.9359	1.23468e-180	1.75461e-179	401.408
MYCL	0.187129	7.06702	27.6654	1.45722e-165	1.89967e-164	366.748
DDX24	-0.18708	7.76802	-16.0618	1.02613e-57	5.7947e-57	118.96
RAB11A	0.18619	8.17521	15.3288	9.34531e-53	4.95708e-52	107.587
PRDM2	-0.186065	7.30849	-19.6364	4.22515e-85	3.04569e-84	181.818
CA2	0.185644	7.35062	17.163	1.38428e-65	8.52456e-65	137.016
GBP2	0.185527	7.44395	16.9642	3.95781e-64	2.40293e-63	133.674
RPL18A	0.185345	12.5227	37.8317	2.98473e-303	7.45145e-302	683.475
SNRPD2	-0.185293	8.64486	-15.9894	3.2422e-57	1.82455e-56	117.814
ANKRD10	-0.185147	7.11376	-24.6051	7.4652e-132	7.96534e-131	289.246
ATP6V0D1	0.185124	7.28797	20.7187	1.97327e-94	1.54845e-93	203.249
ACAD9	0.185087	7.07906	26.7985	1.2212e-155	1.52437e-154	343.93
KLK8	0.185034	7.2315	21.4386	6.67447e-101	5.58307e-100	218.115
ACTR3	0.184432	7.82664	15.9444	6.6124e-57	3.7018e-56	117.104
OAT	-0.184416	8.01738	-15.3061	1.32137e-52	6.99181e-52	107.242
PRDX2	0.184327	8.37346	15.1232	2.09577e-51	1.09284e-50	104.49
CDCP1	-0.183929	7.29335	-19.8642	5.03038e-87	3.69619e-86	186.237
TMEM59	-0.18379	8.6107	-15.8798	1.83344e-56	1.0211e-55	116.088
PSMA4	-0.183761	8.33831	-15.2423	3.47609e-52	1.82884e-51	106.279
CEBPA	0.183614	7.02628	29.8999	1.73691e-192	2.6868e-191	428.665
PTPN1	-0.18355	7.28381	-19.8412	7.87997e-87	5.77686e-86	185.789
NSRP1	-0.183478	7.39995	-17.6747	2.03983e-69	1.29183e-68	145.809
LSP1	-0.183371	7.30634	-18.2235	1.20822e-73	7.98811e-73	155.513
RPS12	0.183001	12.6869	36.8459	3.12865e-288	7.35631e-287	648.916
TNFAIP8	-0.182993	7.52015	-16.9573	4.44899e-64	2.69355e-63	133.558
MYEOV2	0.18282	7.59478	17.0317	1.27233e-64	7.75389e-64	134.805
ANXA8L1	0.182677	7.12857	24.3929	1.18266e-129	1.24343e-128	284.189
DDX21	0.182644	7.8403	15.2433	3.42577e-52	1.80383e-51	106.294
GPR155	-0.182502	7.03165	-28.0621	3.34444e-170	4.50524e-169	377.416
RDH12	0.182249	6.96223	36.0213	6.46316e-276	1.4071e-274	620.582
GAS1	-0.182086	7.0318	-28.0436	5.52989e-170	7.43373e-169	376.914
C9orf16	-0.181675	7.70028	-15.7444	1.53676e-55	8.42092e-55	113.971
BFAR	-0.181613	7.07657	-25.9458	3.62861e-146	4.30506e-145	322.15
FAM83A	0.181299	7.09263	25.3767	5.28391e-140	6.0151e-139	307.981
BARX2	0.18108	6.98864	33.6036	2.61889e-241	5.05485e-240	540.964
IP6K2	-0.180709	7.69184	-15.727	2.01401e-55	1.10174e-54	113.702
MAT2B	-0.180703	7.15294	-22.8385	4.35311e-114	4.06165e-113	248.413
BNIPL	0.180608	7.09719	25.0922	5.70234e-137	6.31358e-136	301.008
TJP1	0.180582	7.03049	29.5085	1.24536e-187	1.86833e-186	417.497
ADIPOR1	-0.180582	7.38452	-18.3393	1.49153e-74	9.95278e-74	157.598
SLC20A1	-0.180575	7.31007	-17.9058	3.5081e-71	2.26155e-70	149.859
NDUFB2	0.180412	7.86909	15.4038	2.97567e-53	1.59014e-52	108.727
ATP5E	0.180181	8.7482	15.5489	3.19943e-54	1.72972e-53	110.947
BCHE	-0.179791	7.14836	-22.4823	1.17349e-110	1.0657e-109	240.529
C2orf54	0.179479	6.97545	34.6354	7.99941e-256	1.62145e-254	574.356
THEM5	0.179463	6.96874	35.58	1.87269e-269	3.94423e-268	605.715
NDUFS8	0.179304	7.52276	17.08	5.62712e-65	3.44229e-64	135.618
NDUFS5	-0.179101	8.76914	-15.3889	3.73915e-53	1.99648e-52	108.499
VEZF1	-0.179022	7.10581	-23.9849	1.79031e-125	1.82015e-124	274.581
RP4-737E23-2	0.178952	6.96247	36.0191	6.67189e-276	1.44767e-274	620.55
SFPQ	0.178898	8.19993	14.628	3.17884e-48	1.58232e-47	97.1989
PPA1	0.178755	8.42158	14.6418	2.59849e-48	1.29644e-47	97.3995
NDUFB8	0.178434	7.87887	15.187	8.01764e-52	4.20796e-51	105.447
ESD	-0.178012	8.1237	-14.6545	2.15979e-48	1.0809e-47	97.5836
RAPGEFL1	0.177688	7.13383	23.4398	5.40828e-120	5.28247e-119	261.985
ZFAND1	-0.176879	7.32855	-18.7354	1.06263e-77	7.32513e-77	164.824
HNRNPD	-0.176657	8.01058	-14.6333	2.94408e-48	1.46773e-47	97.2752
EMC7	-0.176439	7.52541	-16.8636	2.13409e-63	1.28125e-62	131.995
SMARCA1	-0.176419	7.06213	-25.2694	7.42722e-139	8.38123e-138	305.342
NFIA	-0.176141	7.19067	-20.8876	6.25252e-96	4.97279e-95	206.693
SEPT7	-0.175793	8.31478	-14.3376	2.08889e-46	1.02015e-45	93.0334
EFNA3	0.175429	7.26219	19.6304	4.74311e-85	3.41525e-84	181.702
MT-CO1	0.175405	13.1501	30.3577	3.06656e-198	4.87184e-197	441.896
CLEC2A	0.175373	6.96056	33.8587	7.92875e-245	1.5442e-243	549.059
MOB3B	-0.175346	6.98803	-31.3107	1.79056e-210	3.07103e-209	470.035
PLEK2	-0.175241	7.17736	-21.3143	9.06108e-100	7.50179e-99	215.512
SLC38A2	-0.175233	8.77311	-13.7673	6.10879e-43	2.86021e-42	85.0927
CDH3	-0.17501	7.02093	-28.193	9.56033e-172	1.30692e-170	380.966
CYB5B	-0.174976	7.24232	-19.8547	6.05615e-87	4.44484e-86	186.052
NFKBIA	-0.174963	10.0831	-11.1457	9.03437e-29	3.28181e-28	52.6738
IL6ST	-0.174951	7.13207	-22.6004	8.66371e-112	7.92356e-111	243.13
SDC1	0.174884	7.59195	15.7686	1.05153e-55	5.80134e-55	114.349
HDDC2	-0.174767	7.38686	-17.6718	2.14715e-69	1.35846e-68	145.758
RPLP0	0.174663	12.0643	30.3692	2.19346e-198	3.49333e-197	442.231
TPD52	0.174578	7.53995	16.4597	1.67831e-60	9.75016e-60	125.352
PDIA6	-0.174429	7.86171	-14.6304	3.06911e-48	1.52888e-47	97.2338
CTSF	-0.174309	7.06979	-24.8895	7.88665e-135	8.55622e-134	296.087
YWHAZ	0.174263	8.92479	14.5799	6.39047e-48	3.1712e-47	96.5038
TNS1	-0.174217	6.95966	-34.0386	2.37769e-247	4.68724e-246	554.864
H1F0	0.174213	7.52021	13.9486	5.01207e-44	2.3777e-43	87.5803
NOB1	-0.174118	7.43817	-17.098	4.14643e-65	2.54613e-64	135.922
CLU	-0.174008	6.96648	-30.9351	1.41753e-205	2.32044e-204	458.768
CAMTA1	-0.173781	7.6818	-15.4185	2.37494e-53	1.27227e-52	108.951
UAP1	-0.173749	7.1368	-21.4599	4.26321e-101	3.57999e-100	218.562
NONO	-0.17345	7.66255	-15.4709	1.06401e-53	5.73803e-53	109.751
IFT22	-0.173419	7.07406	-24.9678	1.18064e-135	1.28519e-134	297.983
GNB2L1	-0.173293	11.5781	-29.6547	1.93967e-189	2.94412e-188	421.655
RPL6	0.173236	12.0167	33.8451	1.13581e-244	2.20545e-243	548.7
VSNL1	0.173076	7.51082	15.5294	4.32297e-54	2.33325e-53	110.648
SQSTM1	-0.172708	7.78584	-14.2708	5.40201e-46	2.62627e-45	92.0879
LURAP1L	-0.172489	6.99444	-29.232	3.08003e-184	4.54691e-183	409.694
HLA-E	-0.172263	8.51879	-13.5602	1.02502e-41	4.69056e-41	82.2876
ATP5G2	0.172202	9.14568	15.9607	5.11115e-57	2.86384e-56	117.361
CSNK1A1	0.172112	8.54732	14.2462	7.66442e-46	3.715e-45	91.7398
APLP2	-0.171956	7.58874	-15.8011	6.3255e-56	3.50477e-55	114.855
RPS6	0.171779	13.2382	36.7891	2.24611e-287	5.26208e-286	646.946
NFAT5	-0.171742	7.36928	-17.4046	2.2119e-67	1.38185e-66	141.138
ANXA2	0.171733	10.3474	18.8411	1.49814e-78	1.03937e-77	166.778
PPL	0.171711	7.19889	20.6774	4.57149e-94	3.56996e-93	202.411
WNT7B	-0.171628	7.08867	-23.6646	3.06669e-122	3.03664e-121	267.148
RAB11FIP1	0.171302	7.16632	20.4044	1.13398e-91	8.65679e-91	196.91
LPGAT1	-0.171124	7.01485	-28.146	3.43887e-171	4.6812e-170	379.688
ZNF22	-0.170983	7.1536	-20.8815	7.08956e-96	5.63159e-95	206.568
RPL18	0.170941	11.9694	35.2274	2.50525e-264	5.20866e-263	593.921
SRD5A3	0.170722	7.14004	22.297	6.81521e-109	6.13749e-108	236.475
ZNF503	-0.170718	7.17781	-19.9537	8.70613e-88	6.45571e-87	187.987
DHCR24	0.170672	7.1422	22.149	1.70608e-107	1.52159e-106	233.262
MED30	-0.170373	7.36947	-17.5504	1.77832e-68	1.11421e-67	143.651
TBX3	-0.170362	7.53539	-15.3716	4.86818e-53	2.59502e-52	108.236
SLC38A5	-0.170076	7.01119	-28.4198	1.94598e-174	2.70596e-173	387.155
MPHOSPH8	-0.169913	7.52106	-15.7042	2.87402e-55	1.56822e-54	113.347
HIGD2A	-0.16987	8.17756	-14.0332	1.53621e-44	7.34158e-44	88.7568
HSPE1	-0.169716	8.4236	-13.6571	2.75245e-42	1.27488e-41	83.5953
RBFOX2	-0.169598	7.17492	-20.7213	1.87441e-94	1.47265e-93	203.3
PDPN	-0.169501	6.95893	-33.4821	1.33244e-239	2.54897e-238	537.038
APOBEC3C	-0.169222	7.03273	-26.5644	5.20106e-153	6.40572e-152	337.885
BIRC3	-0.169	7.01309	-25.1892	5.39479e-138	6.04553e-137	303.363
HMGCS1	0.168948	7.36105	16.8613	2.22004e-63	1.33161e-62	131.956
TPI1	0.168945	8.6875	13.6285	4.05758e-42	1.87402e-41	83.2093
ZNF704	-0.168934	6.99188	-29.132	5.12536e-183	7.48095e-182	406.885
SOCS2	-0.168915	7.0249	-26.476	5.04772e-152	6.16987e-151	335.616
GGA2	-0.168656	7.10061	-23.0588	3.10518e-116	2.94401e-115	253.346
PHYHD1	-0.168439	7.21616	-19.4734	9.75723e-84	6.97901e-83	178.687
TCEAL1	-0.168398	7.14081	-21.1708	1.80374e-98	1.47074e-97	212.528
ALOX15B	-0.168172	6.97079	-31.6809	2.62587e-215	4.56421e-214	481.153
CD82	0.16786	7.57574	15.3789	4.35568e-53	2.32375e-52	108.347
RAB30	-0.167784	7.03183	-26.1425	2.51597e-148	3.01823e-147	327.114
RASSF6	-0.167663	6.99078	-28.9399	1.10358e-180	1.57522e-179	401.52
HEXIM1	-0.167656	7.96158	-12.7797	2.91558e-37	1.23539e-36	72.0905
CIR1	-0.167171	7.36321	-16.9128	9.38278e-64	5.65942e-63	132.814
TAGLN2	0.166967	8.15497	13.7002	1.52844e-42	7.11513e-42	84.1805
HSPA5	-0.166679	8.6459	-11.2645	2.37858e-29	8.70398e-29	53.9978
SEP15	-0.166641	7.63433	-15.2445	3.36071e-52	1.77101e-51	106.313
RCN1	-0.166633	7.12708	-21.5704	4.14105e-102	3.51391e-101	220.888
ERBB3	0.166309	7.12445	22.0829	7.1592e-107	6.35871e-106	231.831
RAB4A	-0.16619	7.57706	-15.323	1.0205e-52	5.40862e-52	107.499
SOX7	0.166118	7.49491	15.0706	4.61402e-51	2.40018e-50	103.705
MXRA5	-0.165891	7.05805	-24.0347	5.57546e-126	5.72237e-125	275.745
DDR1	-0.165683	7.27383	-18.245	8.20113e-74	5.43325e-73	155.899
DUSP2	0.165381	7.51414	12.1642	6.2509e-34	2.49035e-33	64.4688
C6orf132	0.1652	7.27504	18.1785	2.71055e-73	1.78477e-72	154.707
LY6G6C	0.165163	6.97337	31.0468	4.79605e-207	7.95161e-206	462.15
TGIF2	-0.16501	6.98841	-29.3687	6.52272e-186	9.71794e-185	413.544
SLMAP	-0.164935	7.29019	-17.8739	6.16256e-71	3.95701e-70	149.298
SH3YL1	-0.164744	7.60213	-14.9027	5.62904e-50	2.8841e-49	101.214
CBX1	-0.164571	7.27925	-17.8901	4.62394e-71	2.97496e-70	149.584
EIF4EBP1	0.164535	7.13549	21.6464	8.26334e-103	7.04891e-102	222.497
C16orf74	-0.164384	7.00337	-28.0769	2.24466e-170	3.03006e-169	377.814
OSER1	-0.164285	7.66866	-13.6557	2.80677e-42	1.29911e-41	83.5759
NMI	-0.1638	7.19767	-19.3388	1.27994e-82	9.12472e-82	176.119
EIF4A1	0.163796	8.52398	13.5412	1.32489e-41	6.05423e-41	82.0323
RAB27B	0.163756	7.0679	24.0219	7.52422e-126	7.71023e-125	275.446
PPT1	-0.163623	7.18766	-19.6843	1.6715e-85	1.20894e-84	182.743
TUBA1A	0.163515	8.08599	11.6461	2.98635e-31	1.13922e-30	58.3426
DLL1	-0.163461	6.95531	-32.7763	6.24104e-230	1.13038e-228	514.792
HSPB8	-0.163459	6.96329	-30.6482	6.624e-202	1.07077e-200	450.327
N4BP2L2	-0.163448	8.17644	-13.1912	1.40601e-39	6.22691e-39	77.3936
DAPK2	-0.16343	6.98528	-29.4113	1.95352e-186	2.9172e-185	414.748
PDIA4	-0.163345	7.1764	-19.8232	1.12167e-86	8.19513e-86	185.437
CASP7	-0.163263	7.10432	-22.0092	3.51288e-106	3.09038e-105	230.243
SAT2	-0.163191	7.46238	-15.7612	1.18133e-55	6.50639e-55	114.233
SLC25A36	-0.163177	7.53215	-15.0571	5.64575e-51	2.93452e-50	103.504
TPR	-0.163139	7.94575	-13.5016	2.25859e-41	1.02629e-40	81.5018
RPL7A	0.163116	12.065	30.1891	4.11753e-196	6.50953e-195	437.002
FLNA	-0.163083	7.082	-22.7933	1.19535e-113	1.11371e-112	247.404
LMO1	-0.162982	6.98755	-28.2165	5.09838e-172	6.99918e-171	381.594
MRPL4	0.162798	7.3454	17.1892	8.82432e-66	5.44967e-65	137.464
VPS28	0.162713	7.77707	14.3155	2.86131e-46	1.39317e-45	92.7203
CPNE3	-0.162552	7.73526	-13.9604	4.23767e-44	2.01181e-43	87.7473
NDUFS6	0.162516	7.67643	14.5717	7.19816e-48	3.56927e-47	96.3854
MIR222HG	-0.162467	7.13909	-19.2348	9.26699e-82	6.57743e-81	174.145
ABCA1	-0.162449	6.97461	-29.8795	3.19379e-192	4.92865e-191	428.056
NUDT8	0.162258	7.03302	26.2496	1.65061e-149	1.9912e-148	329.834
EPHX3	0.162253	6.95346	34.4167	1.02934e-252	2.07343e-251	567.202
CEBPD	-0.162202	7.80194	-12.7196	6.26116e-37	2.63401e-36	71.3308
C9orf142	0.161944	7.27108	17.9778	9.77108e-72	6.34973e-71	151.133
MESDC2	-0.161754	7.25547	-17.9946	7.25374e-72	4.72333e-71	151.43
MT-ND2	-0.161682	11.5264	-24.638	3.39397e-132	3.63335e-131	290.033
RAPGEF5	-0.161566	7.14778	-20.2819	1.31458e-90	9.92996e-90	194.466
SRRM1	-0.161499	8.28854	-13.2428	7.12313e-40	3.16768e-39	78.0698
ALDH7A1	-0.161438	7.36044	-16.5161	6.68315e-61	3.90363e-60	126.269
C11orf58	-0.161404	8.32372	-13.465	3.69502e-41	1.67663e-40	81.0123
PRKCDBP	-0.161018	7.03924	-24.527	4.83845e-131	5.13717e-130	287.38
COPS8	-0.160945	7.28493	-17.6369	3.94905e-69	2.49118e-68	145.151
SF3B5	0.160266	8.32852	13.5359	1.42314e-41	6.494e-41	81.9612
RYK	-0.160073	7.10236	-21.5951	2.45444e-102	2.08547e-101	221.41
UBE2L6	-0.159793	7.10798	-20.6992	2.93873e-94	2.30046e-93	202.852
MPC2	-0.159632	7.64501	-14.5189	1.5451e-47	7.61482e-47	95.6251
COX5A	0.159621	7.9799	13.5924	6.6282e-42	3.04822e-41	82.7212
NIPAL1	0.159613	7.0001	27.8969	2.90901e-168	3.86236e-167	372.956
TMEM123	-0.159158	7.84797	-13.7291	1.02969e-42	4.80028e-42	84.5734
SPRED2	-0.159133	7.02626	-25.2298	1.96164e-138	2.20591e-137	304.373
DDX17	-0.158731	8.08508	-13.2155	1.02113e-39	4.52854e-39	77.7117
RRAGA	-0.15873	7.50766	-15.0492	6.35929e-51	3.30275e-50	103.385
CBX3	-0.158701	7.57329	-14.4029	8.20823e-47	4.01775e-46	93.963
NT5C3A	-0.158617	7.23539	-17.6657	2.38682e-69	1.50862e-68	145.653
PNISR	-0.158506	8.02688	-12.8242	1.64795e-37	7.01492e-37	72.6576
TOMM40	0.158436	7.32299	16.928	7.26935e-64	4.38876e-63	133.068
UFD1L	-0.158227	7.33382	-16.5943	1.85343e-61	1.09246e-60	127.547
CHMP3	-0.158185	7.53267	-14.7222	8.03332e-49	4.04229e-48	98.568
HNRNPU	-0.1581	8.5659	-13.0908	5.24347e-39	2.30171e-38	76.085
CYSTM1	-0.158034	7.09114	-21.6887	3.36815e-103	2.87694e-102	223.392
EIF4G1	0.158009	7.53385	14.9487	2.84556e-50	1.46143e-49	101.893
RPS19	0.157467	12.8312	33.0702	5.84433e-234	1.07662e-232	524.059
PARP14	-0.157369	7.09327	-20.9123	3.76398e-96	3.00468e-95	207.199
PIK3C2G	0.157025	7.53851	14.3295	2.34329e-46	1.14266e-45	92.9191
CROT	-0.157005	7.26691	-17.1776	1.07551e-65	6.63576e-65	137.267
MGST3	-0.156568	8.09343	-13.0812	5.94299e-39	2.60701e-38	75.9605
PSMB3	0.15654	7.83376	13.7914	4.38481e-43	2.05749e-42	85.4226
MT4	0.156533	6.96169	29.2788	8.77287e-185	1.30104e-183	410.948
NCOR2	-0.156419	7.05755	-23.0788	1.97567e-116	1.8814e-115	253.797
SYF2	-0.155997	7.93744	-13.1198	3.58973e-39	1.57792e-38	76.4617
SQLE	0.155884	7.07722	22.0412	1.76356e-106	1.55356e-105	230.931
ERAP1	-0.155618	7.03198	-24.3479	3.44895e-129	3.61441e-128	283.121
SLC1A5	-0.155556	7.19469	-18.2913	3.55477e-74	2.36229e-73	156.733
SNHG7	-0.155326	7.92946	-12.4538	1.7698e-35	7.23817e-35	68.01
SET	-0.155213	8.44682	-12.4701	1.44465e-35	5.92334e-35	68.2117
PPP1CC	-0.154915	7.83308	-13.2974	3.45722e-40	1.54488e-39	78.7886
C17orf89	0.154862	7.4622	15.1686	1.05856e-51	5.54671e-51	105.17
GPC1	-0.154812	7.18728	-18.5204	5.53431e-76	3.75103e-75	160.883
C21orf91	-0.154651	7.14212	-19.7033	1.15552e-85	8.37622e-85	183.111
TRIB1	-0.15454	7.19315	-17.9104	3.22817e-71	2.08317e-70	149.942
PRRC2C	-0.154407	8.25157	-12.5259	7.19189e-36	2.96385e-35	68.9048
PTMA	-0.154404	12.2289	-23.9877	1.67424e-125	1.70483e-124	274.648
PNRC2	-0.154345	7.65974	-13.4146	7.25784e-41	3.27947e-40	80.3409
FXYD3	0.15432	9.40604	13.6492	3.06448e-42	1.41738e-41	83.4885
DCTN3	0.154101	7.61316	14.2914	4.03148e-46	1.96144e-45	92.3791
GDI2	-0.153667	7.97858	-12.783	2.79296e-37	1.18499e-36	72.1332
GTF2F1	-0.153591	7.26332	-17.013	1.74134e-64	1.06022e-63	134.492
ZNF326	-0.1535	7.31006	-16.1276	3.5914e-58	2.03702e-57	120.006
TMEM160	0.153457	7.33419	16.4685	1.45336e-60	8.45095e-60	125.495
TENM2	-0.153371	6.94069	-33.3381	1.30192e-237	2.44716e-236	532.461
DDX5	-0.153368	9.93706	-13.4324	5.71809e-41	2.58735e-40	80.578
LINC00493	-0.1533	7.59923	-14.0493	1.22773e-44	5.8804e-44	88.9798
RGS14	0.153191	7.37391	15.5812	1.94201e-54	1.05168e-53	111.445
GM2A	0.153142	7.08877	21.8219	1.96394e-104	1.69318e-103	226.228
MARCKSL1	-0.153081	7.21009	-16.745	1.53626e-62	9.13841e-62	130.028
LDHB	-0.152988	7.74374	-12.6389	1.73848e-36	7.25696e-36	70.3159
KLF6	0.152826	8.62869	10.3164	6.79775e-25	2.24028e-24	43.8238
YBX1	-0.152718	10.437	-17.3714	3.91223e-67	2.43704e-66	140.57
CLDND1	0.152698	7.26961	17.0403	1.09924e-64	6.70535e-64	134.951
SLC6A6	-0.152653	7.01861	-24.4895	1.18578e-130	1.25693e-129	286.485
WASF2	-0.152599	7.75506	-13.2539	6.14951e-40	2.73659e-39	78.2159
RPS16	0.152411	11.7462	27.732	2.44682e-166	3.21568e-165	368.53
EEF2	-0.152269	10.4283	-17.1185	2.93368e-65	1.80315e-64	136.267
UGDH	-0.152224	7.07385	-21.3075	1.04377e-99	8.63046e-99	215.371
IFI27L2	-0.152041	7.14368	-18.9146	3.81089e-79	2.66104e-78	168.143
SDC2	-0.152037	6.96883	-28.9379	1.18825e-180	1.69234e-179	401.446
LAMC1	-0.15192	7.00632	-25.5461	7.96688e-142	9.1989e-141	312.169
CCDC64B	0.15168	6.95772	31.2136	3.2885e-209	5.58095e-208	467.127
BMP2	-0.151561	7.02995	-23.1489	4.06144e-117	3.89056e-116	255.376
OPTN	-0.15147	7.37304	-15.1094	2.57916e-51	1.34274e-50	104.284
SAP18	-0.151335	8.82851	-12.8182	1.77921e-37	7.56868e-37	72.5814
TMEM54	0.151124	7.0721	22.3826	1.04654e-109	9.46427e-109	238.345
PTTG1IP	-0.151008	7.31686	-15.8313	3.93672e-56	2.18872e-55	115.327
IL1RN	0.150857	7.28959	16.3125	1.83426e-59	1.05519e-58	122.969
MYC	0.150735	9.0916	9.31146	1.37984e-20	4.07586e-20	34.006
AKR1A1	-0.150674	7.48025	-14.4486	4.25461e-47	2.09045e-46	94.617
ALDH3B2	0.150647	6.94897	32.8652	3.64843e-231	6.66406e-230	517.629
PCBD1	-0.150511	7.23007	-17.3881	2.93701e-67	1.83308e-66	140.856
CANX	-0.150418	7.84341	-12.8427	1.30036e-37	5.5426e-37	72.893
ESR1	-0.150251	7.00868	-24.4851	1.31846e-130	1.393e-129	286.379
TCEAL3	-0.15025	7.02011	-23.8552	3.69459e-124	3.74439e-123	271.559
DENND2C	0.150078	7.5532	13.5385	1.37406e-41	6.27449e-41	81.9961
VDAC1	0.149948	7.84972	12.7811	2.86142e-37	1.21324e-36	72.1091
OSBPL8	-0.149918	7.65938	-13.3774	1.19323e-40	5.3766e-40	79.8465
SMG1	0.149856	7.58966	13.6649	2.47488e-42	1.14714e-41	83.7011
CFAP36	-0.149398	7.06694	-21.6358	1.03492e-102	8.81659e-102	222.272
CHL1	-0.149324	6.95314	-28.9776	4.10018e-181	5.90463e-180	402.509
SPAG7	-0.149017	7.40517	-15.0484	6.43425e-51	3.33899e-50	103.373
FDXR	0.148707	7.05841	22.9026	1.03804e-114	9.72753e-114	249.843
RPL29	0.148548	11.8772	27.9677	4.31164e-169	5.78404e-168	374.863
TMEM99	-0.148456	7.01845	-24.1233	6.95894e-127	7.24582e-126	277.823
SPRED1	-0.148285	6.98963	-25.9977	9.81913e-147	1.16925e-145	323.455
SEC61B	0.148265	8.11183	12.5917	3.15034e-36	1.30745e-35	69.7251
CSRP2	0.148173	7.08229	20.2949	1.01358e-90	7.67424e-90	194.725
TEX9	-0.148144	7.03485	-22.5751	1.51424e-111	1.37902e-110	242.572
RAP1A	-0.148055	7.26462	-16.5377	4.69009e-61	2.74693e-60	126.622
KDELR1	-0.147983	7.42115	-14.7417	6.04119e-49	3.04936e-48	98.8517
TLE4	0.147902	7.4875	13.5188	1.79212e-41	8.16621e-41	81.7319
SLC16A7	0.147869	7.07465	21.1373	3.62098e-98	2.94136e-97	211.832
TIPARP	-0.147761	7.9338	-11.5143	1.37583e-30	5.1933e-30	56.8262
NRARP	0.147755	6.97478	27.9483	7.27074e-169	9.71335e-168	374.341
AP2S1	0.147652	7.93755	12.6293	1.96271e-36	8.1824e-36	70.1953
SNRPE	-0.147526	8.14993	-12.3338	7.81578e-35	3.15855e-34	66.5343
CDKN2B	0.147419	6.94011	33.0752	5.08746e-234	9.39872e-233	524.198
EHF	0.147388	8.32375	11.3849	6.06201e-30	2.25011e-29	55.3544
CD81	-0.147379	7.16965	-17.709	1.11888e-69	7.09977e-69	146.408
UQCRC1	-0.147341	7.71565	-12.8949	6.64939e-38	2.85681e-37	73.5597
GGH	0.147319	7.15299	18.5487	3.29432e-76	2.23516e-75	161.4
MBNL2	-0.147235	7.33542	-15.2724	2.20195e-52	1.16132e-51	106.734
TPM2	-0.147226	6.98093	-26.2593	1.30394e-149	1.57593e-148	330.07
NOP16	0.147222	7.39544	14.8324	1.59058e-49	8.11096e-49	100.18
GCHFR	0.146564	7.02186	23.5548	3.85589e-121	3.80064e-120	264.621
AADAC	0.146539	6.94368	29.2126	5.69538e-184	8.38869e-183	409.08
FKBP9	-0.14637	7.04724	-22.0665	1.01983e-106	9.04553e-106	231.477
FKBP14	-0.146261	7.12465	-18.654	4.76517e-77	3.26048e-76	163.328
DEK	-0.146256	7.99788	-11.4478	2.95235e-30	1.10155e-29	56.0684
TNNI2	-0.146243	7.02524	-22.4134	5.3306e-110	4.83417e-109	239.018
RPL12	-0.146217	12.2398	-27.911	1.99277e-168	2.65128e-167	373.334
ARHGAP30	0.146135	6.94087	33.4199	9.12861e-239	1.73096e-237	535.116
GSDMD	-0.146049	7.0042	-24.9073	5.12635e-135	5.57092e-134	296.517
DLG5	-0.146006	7.02816	-22.9656	2.52927e-115	2.384e-114	251.253
NCBP2-AS2	0.145934	7.36545	15.3218	1.04023e-52	5.50872e-52	107.48
UBA6	-0.145923	7.17382	-17.7346	7.1545e-70	4.5443e-69	146.854
SYPL1	-0.145793	7.86177	-12.5147	8.27157e-36	3.40013e-35	68.7658
NINJ1	-0.145782	7.15152	-18.1719	3.05573e-73	2.01e-72	154.588
RPL27A	0.145772	12.0183	27.3356	9.39823e-162	1.19624e-160	357.988
MACROD1	0.145514	7.13291	19.1539	4.2654e-81	3.01422e-80	172.623
DYNC1H1	0.145115	7.53481	13.5644	9.68325e-42	4.43427e-41	82.3442
EIF3J	0.144933	7.53949	13.3542	1.62581e-40	7.30542e-40	79.5388
TUSC1	-0.144891	7.04771	-21.949	1.28618e-105	1.12536e-104	228.948
LUZP2	-0.144682	6.94635	-29.7848	4.98503e-191	7.60216e-190	425.312
SRSF7	0.144642	8.39949	10.8602	2.10142e-27	7.37263e-27	49.5525
NACA	0.144435	11.3442	24.6606	1.97035e-132	2.11282e-131	290.575
NASP	-0.144084	7.84682	-11.6912	1.762e-31	6.75347e-31	58.8664
PARP1	-0.143758	7.55412	-13.1128	3.93129e-39	1.72688e-38	76.3713
RPL37	0.143742	10.9727	21.1352	3.78216e-98	3.06844e-97	211.789
ATXN1	-0.143652	7.12128	-18.8523	1.21525e-78	8.44019e-78	166.986
KDM5B	0.143507	7.33186	14.8475	1.27419e-49	6.50268e-49	100.401
PIM1	0.143198	7.3427	14.5468	1.03269e-47	5.10501e-47	96.0261
NPPC	-0.143144	6.94039	-26.2182	3.84638e-149	4.6228e-148	328.99
PSMD8	0.143075	7.98562	12.2368	2.57191e-34	1.03036e-33	65.351
SNX21	0.143027	7.02402	23.3694	2.70136e-119	2.61874e-118	260.38
TMEM98	-0.143006	7.02527	-22.7736	1.85244e-113	1.71849e-112	246.967
PARP8	-0.142953	7.01128	-23.7684	2.77495e-123	2.77323e-122	269.546
CYSLTR1	-0.142916	7.00208	-23.2138	9.32356e-118	8.95782e-117	256.845
RRAS	-0.142838	6.96683	-27.4771	2.24097e-163	2.88648e-162	361.719
ARL6IP5	-0.142626	7.80601	-11.9143	1.26428e-32	4.94545e-32	61.4823
TSPAN4	-0.142552	6.97868	-25.9947	1.06431e-146	1.26504e-145	323.375
CASP6	-0.142517	7.0747	-20.3771	1.95998e-91	1.49272e-90	196.365
ZBTB1	-0.142233	7.11961	-18.7825	4.44245e-78	3.0689e-77	165.694
MRPS34	0.142225	7.72091	12.5533	5.1039e-36	2.10605e-35	69.2456
TMEM14A	-0.141871	7.08381	-20.0352	1.75272e-88	1.30416e-87	189.585
CDKN2D	0.14187	7.31249	14.7507	5.29308e-49	2.68221e-48	98.9833
ACER3	-0.141867	6.98984	-25.005	4.76678e-136	5.22407e-135	298.888
RPL17	0.141728	8.31841	11.866	2.24494e-32	8.73918e-32	60.9121
STAG2	-0.141652	7.37956	-14.3168	2.80652e-46	1.36752e-45	92.7395
JUND	-0.141574	7.47689	-13.0505	8.87652e-39	3.87808e-38	75.5616
COX6C	0.141381	8.64333	11.8653	2.26243e-32	8.80196e-32	60.9044
C14orf2	0.141184	8.20574	11.8103	4.34151e-32	1.68198e-31	60.2572
SYNE1	-0.141006	6.98594	-24.8439	2.38639e-134	2.58034e-133	294.982
PAPOLA	-0.141002	7.96356	-12.0052	4.26174e-33	1.6772e-32	62.5622
FJX1	-0.140902	6.94	-30.6774	2.75468e-202	4.47532e-201	451.204
KRT6A	0.140851	7.68183	8.85752	8.80953e-19	2.49179e-18	29.8983
KIAA0040	-0.140804	6.96535	-26.7565	3.72872e-155	4.64546e-154	342.816
RAMP1	-0.14064	6.94006	-30.444	2.58989e-199	4.15539e-198	444.365
ANXA3	-0.1406	6.93053	-30.9863	3.08635e-206	5.0909e-205	460.291
SOD2	-0.140526	7.36281	-13.1534	2.31421e-39	1.02072e-38	76.8982
SLC27A6	-0.140447	6.94208	-29.8477	8.17159e-192	1.25505e-190	427.118
TMBIM6	-0.140428	8.39548	-11.7332	1.07609e-31	4.13676e-31	59.356
RP11-372M18-2	-0.140335	7.02604	-21.5049	1.65e-101	1.38918e-100	219.509
AKAP9	-0.140232	8.04228	-11.2001	4.90054e-29	1.79022e-28	53.2806
UCHL3	0.139944	7.25726	15.7671	1.07693e-55	5.93644e-55	114.325
SDPR	-0.13975	6.94245	-26.2381	2.31756e-149	2.79056e-148	329.496
LSM7	0.139683	7.66013	12.6138	2.386e-36	9.93426e-36	70.0012
CEP290	-0.139652	7.04044	-20.2498	2.49197e-90	1.87361e-89	193.828
CENPC	-0.139543	7.23345	-15.6345	8.49983e-55	4.62625e-54	112.267
PTS	-0.13949	7.37128	-14.0871	7.22437e-45	3.47049e-44	89.5075
NSA2	-0.139282	7.741	-11.9944	4.85145e-33	1.90349e-32	62.4335
AMD1	-0.139233	8.55264	-10.5709	4.71167e-26	1.59173e-25	46.469
SRP14	-0.139229	9.24962	-13.9705	3.68555e-44	1.75226e-43	87.8861
MDFI	-0.13907	6.94013	-30.1622	9.38443e-196	1.47999e-194	436.179
MPZL1	-0.139045	7.21744	-16.1717	1.77001e-58	1.00925e-57	120.711
PFDN4	-0.139044	7.38836	-14.0214	1.81258e-44	8.64957e-44	88.5922
TSPAN5	0.138825	6.9871	25.5994	2.12284e-142	2.46875e-141	313.489
FNDC3B	-0.138819	7.00427	-23.4859	1.87889e-120	1.84354e-119	263.041
NBPF14	0.13859	7.03292	22.1539	1.53414e-107	1.37013e-106	233.368
VAMP5	-0.138227	7.00739	-22.8758	1.89197e-114	1.7704e-113	249.244
NDUFS7	0.138216	7.59572	12.8895	7.13319e-38	3.0606e-37	73.4899
RAB38	0.138133	7.45238	13.3686	1.34145e-40	6.04025e-40	79.73
PPP1R15A	-0.138117	9.23615	-10.6346	2.39254e-26	8.12508e-26	47.1408
TCEA3	0.138062	7.20451	16.2163	8.64805e-59	4.93978e-58	121.424
ZBED1	-0.137821	7.07173	-19.7717	3.05965e-86	2.2304e-85	184.436
AHNAK2	0.137653	8.10298	10.4495	1.69564e-25	5.67788e-25	45.1998
LTBR	0.137508	7.12846	18.0365	3.44247e-72	2.24838e-71	152.173
FAM83B	0.137383	7.32595	14.5699	7.39426e-48	3.6637e-47	96.3586
USMG5	0.137381	7.86905	11.711	1.39754e-31	5.36609e-31	59.0965
FAM3C	-0.137339	7.1775	-16.7838	8.0665e-63	4.81606e-62	130.67
CEBPB	0.137247	7.96566	10.7884	4.58373e-27	1.58834e-26	48.7791
FAM162A	0.137107	8.03667	11.273	2.15814e-29	7.90624e-29	54.0943
GNG12	-0.137091	7.63093	-12.2372	2.55912e-34	1.02587e-33	65.3559
OXCT1	0.137087	7.06858	20.3212	5.99898e-91	4.55275e-90	195.249
SSPN	-0.136976	6.98454	-24.0953	1.35189e-126	1.4031e-125	277.16
GJB3	0.136903	7.37192	14.084	7.55014e-45	3.62429e-44	89.4636
FAM83C	0.136822	7.07706	19.9179	1.75663e-87	1.29958e-86	187.286
EIF4B	-0.136821	8.58612	-11.4723	2.22845e-30	8.35314e-30	56.3476
SUCLG1	0.136788	7.51792	13.1528	2.32972e-39	1.02686e-38	76.8915
TMEM134	0.136626	7.77188	11.9435	8.92411e-33	3.49294e-32	61.8282
STXBP6	-0.136543	7.12723	-17.8417	1.08818e-70	6.95274e-70	148.731
ANKRD35	0.136447	6.98953	24.9713	1.08304e-135	1.18293e-134	298.069
HIF1A	-0.136218	7.22239	-15.7475	1.46276e-55	8.02223e-55	114.02
SNHG12	0.136204	7.17319	16.5843	2.1812e-61	1.28448e-60	127.385
MAP3K13	-0.136094	7.47544	-12.7649	3.51812e-37	1.48778e-36	71.9038
USP31	-0.135884	7.02256	-21.821	2.0042e-104	1.72559e-103	226.208
CCNG1	-0.135791	7.26676	-15.016	1.04408e-50	5.39648e-50	102.891
ZNF770	0.135779	7.50312	12.9821	2.15646e-38	9.37074e-38	74.6791
KLK10	-0.135679	7.11681	-17.6187	5.41754e-69	3.41088e-68	144.836
TSC22D2	-0.135616	7.23635	-14.8955	6.25932e-50	3.20449e-49	101.109
NEDD4L	-0.135374	7.02366	-21.1211	5.06666e-98	4.10025e-97	211.497
TPRKB	-0.135363	7.46205	-13.1207	3.54817e-39	1.56071e-38	76.4733
ATP5B	0.135272	8.47047	11.0744	1.99458e-28	7.16101e-28	51.888
TLN1	-0.135252	7.26435	-15.037	7.63221e-51	3.95431e-50	103.203
LINC01133	-0.135171	7.25613	-14.6437	2.52841e-48	1.26245e-47	97.4267
TNFRSF19	-0.135052	7.3441	-13.6168	4.76154e-42	2.19445e-41	83.0502
ZBED6	-0.134981	7.31115	-14.3335	2.2126e-46	1.07975e-45	92.9762
SLC39A1	-0.134887	7.15615	-17.0948	4.38159e-65	2.68799e-64	135.867
TFDP2	-0.13467	7.24147	-15.2224	4.69932e-52	2.46838e-51	105.979
IQGAP1	0.13458	7.7613	11.6975	1.63696e-31	6.28166e-31	58.9395
ACSL1	0.134503	7.04226	20.9605	1.39704e-96	1.12075e-95	208.188
RTF1	-0.134321	7.78402	-11.5107	1.43306e-30	5.39988e-30	56.7858
RAB6A	0.134279	7.35015	13.7835	4.88845e-43	2.29048e-42	85.3144
EEF2K	0.134227	7.14428	17.0945	4.39802e-65	2.69551e-64	135.864
CWC25	0.134186	7.31265	14.225	1.03462e-45	4.99615e-45	91.4412
RPS28	0.134146	11.2932	21.4881	2.353e-101	1.97848e-100	219.155
MFGE8	-0.134118	6.98886	-23.4907	1.68179e-120	1.65266e-119	263.151
C1D	-0.134011	7.38105	-13.7866	4.68674e-43	2.19757e-42	85.3563
TAOK3	-0.134001	7.26597	-14.563	8.1624e-48	4.0412e-47	96.2602
CNIH1	-0.133799	7.42071	-13.3392	1.98309e-40	8.89228e-40	79.3413
JAK1	-0.13366	7.52331	-12.5343	6.4746e-36	2.66995e-35	69.0092
TCEA1	-0.133659	7.83077	-11.4949	1.71865e-30	6.45716e-30	56.6054
RSF1	-0.133584	7.46731	-12.6117	2.44909e-36	1.01903e-35	69.9753
FBLN1	-0.13347	7.04317	-20.416	8.98271e-92	6.86551e-91	197.143
ELOVL1	0.133333	7.03599	21.3546	3.89374e-100	3.22781e-99	216.355
RAB1A	-0.13325	7.83543	-11.5714	7.10397e-31	2.70043e-30	57.4823
PRLR	-0.13318	7.0252	-20.696	3.13436e-94	2.45064e-93	202.787
CH17-189H20-1	-0.133126	7.02092	-21.3977	1.57772e-100	1.31294e-99	217.256
AIG1	0.133062	7.2024	15.9124	1.09668e-56	6.12892e-56	116.6
FAM195B	-0.133053	6.99057	-23.3561	3.65662e-119	3.52891e-118	260.078
CLIC1	-0.132825	8.7581	-11.3955	5.37223e-30	1.99522e-29	55.4743
MBIP	-0.132721	7.31152	-13.9373	5.84365e-44	2.77016e-43	87.4276
GABARAPL1	-0.132645	7.08514	-18.357	1.08235e-74	7.26734e-74	157.918
TFAP2B	-0.132383	7.01169	-21.4076	1.28095e-100	1.06735e-99	217.464
COL4A6	-0.132224	6.95776	-26.3768	6.55426e-151	7.98114e-150	333.056
C19orf48	-0.132129	7.3783	-13.0582	8.02034e-39	3.50876e-38	75.6624
C3orf14	-0.132094	7.13291	-16.7039	3.03565e-62	1.80243e-61	129.35
FDFT1	0.132093	7.26389	14.7795	3.46828e-49	1.76304e-48	99.4041
GLRX3	0.131813	7.44836	13.018	1.35409e-38	5.896e-38	75.1417
SERPINI1	-0.131766	6.94458	-26.365	9.07139e-151	1.10255e-149	332.731
TMEM263	-0.131577	7.05937	-19.2891	3.29742e-82	2.34298e-81	175.176
MGEA5	0.131556	7.46273	12.6784	1.05549e-36	4.41451e-36	70.8118
KHDRBS1	-0.131502	7.84502	-11.3071	1.46808e-29	5.39661e-29	54.4766
SLC2A1	-0.131188	7.82388	-10.6457	2.12628e-26	7.23228e-26	47.2577
CEBPZ	-0.131005	7.40975	-12.8599	1.0426e-37	4.45275e-37	73.1126
PIAS1	-0.130913	7.22138	-14.9703	2.06331e-50	1.0639e-49	102.213
GPBP1	-0.130687	8.15008	-11.0038	4.35454e-28	1.54621e-27	51.1135
RPS4X	0.13064	12.7149	26.3545	1.13718e-150	1.37696e-149	332.505
RNF145	-0.130624	7.1333	-16.8611	2.22484e-63	1.33325e-62	131.954
ZDHHC3	0.130582	7.3395	13.8208	2.92813e-43	1.37696e-42	85.8243
PTGES	0.130568	7.01122	21.823	1.91873e-104	1.65641e-103	226.251
RFC1	-0.130297	7.37552	-12.9104	5.44767e-38	2.34518e-37	73.7579
NOTCH2	0.130176	7.00515	22.6465	3.12191e-112	2.87144e-111	244.148
RHCG	0.130084	6.92935	25.0257	2.99928e-136	3.29819e-135	299.351
MEST	-0.12992	7.02114	-20.091	5.8269e-89	4.35066e-88	190.684
CYBA	-0.129833	7.08005	-18.0168	4.88684e-72	3.18853e-71	151.824
PPHLN1	-0.129719	7.46798	-12.522	7.55745e-36	3.11053e-35	68.8555
PCF11	0.129603	7.68229	11.1295	1.08068e-28	3.91247e-28	52.496
LETMD1	-0.129413	7.20349	-15.2757	2.0965e-52	1.10661e-51	106.783
ANXA5	-0.129395	7.50408	-11.9134	1.27699e-32	4.99217e-32	61.4724
SRSF5	-0.129238	8.67022	-10.5725	4.63304e-26	1.56598e-25	46.4857
COX8A	0.129079	8.42545	10.7984	4.1108e-27	1.42829e-26	48.8871
BTG1	-0.129079	9.89634	-11.1126	1.30345e-28	4.70844e-28	52.3101
EEA1	0.129067	7.3062	13.6176	4.70813e-42	2.17138e-41	83.0614
FAM200B	-0.128851	7.23304	-14.589	5.60461e-48	2.78336e-47	96.6344
RPS15	0.128843	12.1643	27.4172	1.08244e-162	1.38595e-161	360.146
NXF1	0.128839	7.34419	13.2139	1.04249e-39	4.6201e-39	77.6911
RASSF9	-0.128756	7.06011	-18.4125	3.95885e-75	2.6609e-74	158.921
QARS	0.128713	7.59979	11.8772	1.96542e-32	7.66029e-32	61.0442
IL20RA	-0.128624	7.29767	-13.407	8.03084e-41	3.62368e-40	80.2402
ABI3BP	-0.128606	6.93494	-26.0781	1.34322e-147	1.60245e-146	325.442
THOC2	-0.128555	7.49135	-12.0921	1.49454e-33	5.92865e-33	63.603
RIN1	-0.128433	7.09748	-17.5993	7.60536e-69	4.77903e-68	144.497
C14orf166	-0.128174	8.11121	-10.8167	3.3742e-27	1.17615e-26	49.0829
ID4	-0.128045	7.04763	-17.7554	4.97648e-70	3.17336e-69	147.215
RP11-295G20-2	0.127951	7.24283	13.7964	4.09642e-43	1.92356e-42	85.4903
CAB39L	0.127936	6.98787	22.6721	1.76861e-112	1.62904e-111	244.715
CD46	-0.127928	7.39264	-12.9405	3.69419e-38	1.59563e-37	74.144
C16orf91	0.127853	7.16925	16.0778	7.94841e-58	4.49252e-57	119.215
MRPL12	0.12776	7.31566	13.7366	9.29576e-43	4.33981e-42	84.6751
GPRC5C	-0.127636	7.05239	-19.0521	2.90436e-80	2.03683e-79	170.71
POP7	0.127632	7.54834	12.0354	2.96345e-33	1.16839e-32	62.9231
EXOSC7	0.127628	7.5459	12.0727	1.88898e-33	7.47498e-33	63.3703
TMED3	0.127557	7.53981	12.0813	1.70377e-33	6.7462e-33	63.4728
RPS11	0.127471	11.184	20.7284	1.62201e-94	1.2759e-93	203.445
TMEM19	0.127447	7.10045	17.5507	1.76898e-68	1.10943e-67	143.656
TUSC3	-0.127445	6.9917	-22.5799	1.36367e-111	1.24365e-110	242.677
ACTB	-0.127436	10.4009	-12.7047	7.56005e-37	3.17424e-36	71.1435
PDLIM4	-0.127429	7.26743	-13.7332	9.73748e-43	4.54275e-42	84.6289
ISCU	-0.12729	7.4908	-12.2053	3.78158e-34	1.51216e-33	64.968
SRSF11	-0.127195	8.19913	-10.2738	1.05568e-24	3.46147e-24	43.3877
NME3	-0.127068	7.45839	-12.2511	2.16027e-34	8.67058e-34	65.5242
SHMT1	-0.127042	7.1332	-16.5134	6.97817e-61	4.07228e-60	126.226
ATPIF1	0.127	8.04285	10.7268	8.91048e-27	3.06464e-26	48.12
DCAF6	-0.126903	7.15123	-16.0903	6.51847e-58	3.68752e-57	119.412
H2AFJ	-0.126779	7.73764	-10.6745	1.56227e-26	5.33348e-26	47.5633
CHD9	-0.126746	7.72617	-10.9201	1.09269e-27	3.85242e-27	50.201
CD40	-0.126534	7.0084	-20.9681	1.19595e-96	9.60622e-96	208.343
TPD52L1	0.126451	7.4048	12.5141	8.33457e-36	3.42385e-35	68.7583
CBX5	-0.126306	7.30797	-13.3499	1.72007e-40	7.72358e-40	79.4828
STARD10	0.126305	7.12315	16.7478	1.46826e-62	8.74196e-62	130.073
OST4	0.126284	8.15895	10.6276	2.57944e-26	8.75521e-26	47.0662
MCUR1	0.126251	7.19766	15.1457	1.49451e-51	7.81202e-51	104.827
NPDC1	-0.125908	6.98458	-22.7495	3.16898e-113	2.93562e-112	246.431
NOLC1	0.125907	7.59807	11.0435	2.80998e-28	1.00438e-27	51.548
KLF9	-0.125781	7.35576	-12.5849	3.43071e-36	1.42199e-35	69.6403
SLC20A2	-0.125728	7.12296	-16.408	3.89638e-60	2.2555e-59	124.513
PPIB	-0.125641	7.77187	-10.6774	1.51385e-26	5.17091e-26	47.5945
GADD45G	0.125622	7.23194	12.4394	2.1207e-35	8.6678e-35	67.8303
YAP1	-0.125609	7.12314	-16.4744	1.32161e-60	7.69174e-60	125.59
HDAC1	-0.125584	7.2491	-14.2669	5.71285e-46	2.77322e-45	92.0322
GCLC	-0.125574	7.03963	-19.2245	1.12331e-81	7.96416e-81	173.953
ITPRIP	0.125483	7.11206	16.8357	3.39925e-63	2.03515e-62	131.531
ERAP2	-0.125352	6.99014	-22.0412	1.76078e-106	1.55323e-105	230.932
NOM1	0.12523	7.2631	13.879	1.31016e-43	6.19712e-43	86.6243
ADAM15	0.12521	7.12974	16.5323	5.12547e-61	2.9965e-60	126.533
ATOX1	0.125137	7.2041	14.8859	7.21942e-50	3.6931e-49	100.966
NT5DC1	-0.124888	7.22482	-14.4423	4.66039e-47	2.28808e-46	94.5263
TULP4	0.124823	7.09913	17.2077	6.43733e-66	3.97933e-65	137.779
PXMP4	0.124806	6.99262	22.5317	3.95163e-111	3.5937e-110	241.615
REV1	-0.12479	7.14773	-15.7551	1.29828e-55	7.14442e-55	114.139
ENO1	0.124757	9.06365	10.071	8.38024e-24	2.69585e-23	41.3356
HNRNPDL	-0.12471	9.12516	-10.3884	3.2149e-25	1.06712e-24	44.5658
KIAA1468	0.124666	7.03187	20.1118	3.85597e-89	2.8824e-88	191.096
ANAPC16	-0.124232	7.94126	-10.4489	1.707e-25	5.71003e-25	45.1931
PEF1	0.124229	7.24213	14.3878	1.01841e-46	4.98112e-46	93.7484
RNPEP	-0.123959	7.20815	-14.6535	2.19265e-48	1.0965e-47	97.5685
PDZK1IP1	0.123802	7.01188	20.3536	3.13717e-91	2.38646e-90	195.895
OSBPL2	0.123694	7.07604	17.9113	3.17761e-71	2.05259e-70	149.958
POLR2E	0.123693	7.38735	12.693	8.76397e-37	3.67495e-36	70.9966
DYNLRB1	-0.123346	7.64484	-11.128	1.09821e-28	3.97372e-28	52.48
ORAI1	-0.123216	7.08629	-17.1647	1.33824e-65	8.24889e-65	137.049
PEX3	0.123008	7.10061	16.8728	1.83126e-63	1.10046e-62	132.148
RP11-44F21-5	-0.122994	6.99014	-21.6173	1.53339e-102	1.30459e-101	221.88
TYMP	-0.122981	7.09156	-15.7106	2.60381e-55	1.42198e-54	113.446
ARL6IP1	-0.122938	7.60434	-10.6162	2.91152e-26	9.872e-26	46.9462
GBP6	0.122931	6.93726	27.8702	6.0538e-168	8.00488e-167	372.224
CTBS	-0.122833	7.11775	-16.1661	1.93633e-58	1.10311e-57	120.621
GBAS	-0.122746	7.31935	-12.9642	2.71977e-38	1.1779e-37	74.4484
SELK	-0.122709	7.86175	-10.228	1.69052e-24	5.51787e-24	42.9212
CYB5R1	-0.122645	7.88358	-10.0314	1.25016e-23	4.00572e-23	40.9394
CAPG	0.122612	7.79757	10.5694	4.78654e-26	1.61617e-25	46.4534
KRT2	0.122485	6.96387	18.4367	2.57532e-75	1.73458e-74	159.35
SIRT7	0.122453	7.15564	15.3677	5.16403e-53	2.75046e-52	108.178
OSBPL1A	-0.12235	7.0746	-17.3866	3.01193e-67	1.87803e-66	140.831
ERH	-0.122088	8.10182	-10.3242	6.26389e-25	2.06539e-24	43.9048
RASGEF1B	-0.121999	7.01798	-19.6176	6.07511e-85	4.36949e-84	181.456
BICD2	0.121848	7.29777	13.1244	3.37839e-39	1.48704e-38	76.522
FOXO3	-0.121738	7.2168	-14.0068	2.22354e-44	1.0595e-43	88.3889
POLR2L	0.121722	8.03483	9.97962	2.10532e-23	6.70261e-23	40.4233
FOXN3	0.121696	7.25437	13.5905	6.79627e-42	3.12329e-41	82.6963
TRIM56	-0.121617	7.12816	-15.3631	5.54092e-53	2.94877e-52	108.108
PARD3B	-0.121542	6.97541	-22.5941	9.98509e-112	9.11915e-111	242.988
GCC2	-0.121534	7.2065	-13.8598	1.70854e-43	8.06969e-43	86.3602
PAIP2B	0.1214	6.97216	23.7889	1.72392e-123	1.73627e-122	270.022
DLX2	-0.121318	6.97335	-21.8943	4.2163e-105	3.65941e-104	227.763
BBX	-0.121246	7.47523	-11.4565	2.67135e-30	9.99015e-30	56.1677
CAPZA2	-0.121238	7.54507	-11.4811	2.01476e-30	7.56091e-30	56.4476
ARMCX3	-0.121096	7.08718	-16.5752	2.53337e-61	1.49051e-60	127.236
MMADHC	-0.121059	7.66196	-10.9655	6.64046e-28	2.35015e-27	50.695
ESRP1	0.120958	7.32635	12.7859	2.68834e-37	1.14135e-36	72.1711
SERBP1	0.120859	9.48864	11.7916	5.41344e-32	2.09601e-31	60.0381
MLF2	-0.12062	7.38243	-12.315	9.8523e-35	3.97163e-34	66.3042
NBPF19	0.120612	6.9754	22.7375	4.13719e-113	3.82705e-112	246.165
IL6R	-0.120564	6.98218	-21.8057	2.77583e-104	2.38677e-103	225.883
C11orf31	-0.120543	7.84182	-10.3796	3.52168e-25	1.16835e-24	44.4755
ERF	-0.120424	7.07894	-16.6189	1.23591e-61	7.30474e-61	127.951
VCP	0.120064	7.59202	11.0844	1.7846e-28	6.42137e-28	51.9984
NME4	-0.119955	7.10135	-16.3115	1.86552e-59	1.07222e-58	122.952
EGOT	-0.119882	6.95885	-21.8369	1.45555e-104	1.25823e-103	226.527
ATF1	-0.119854	7.21896	-13.8565	1.79006e-43	8.44857e-43	86.3138
SKA2	-0.119841	7.16028	-14.8501	1.22482e-49	6.25566e-49	100.44
DGCR6L	0.119775	7.33701	12.7878	2.62643e-37	1.1158e-36	72.1943
RPS25	0.119664	11.5798	21.8777	5.94026e-105	5.14876e-104	227.421
ATF7IP	-0.119597	7.30582	-12.7231	5.98327e-37	2.51874e-36	71.3759
NPR3	-0.119585	6.92707	-26.8678	2.10778e-156	2.63616e-155	345.685
CA12	-0.119507	7.79014	-9.97849	2.1292e-23	6.77198e-23	40.4121
ME2	-0.119474	7.00464	-20.2853	1.22714e-90	9.28036e-90	194.535
PLA2R1	-0.119455	6.98678	-21.2572	2.98762e-99	2.46402e-98	214.322
TOLLIP	0.11941	7.18664	14.7268	7.51358e-49	3.78371e-48	98.6346
SLC44A1	-0.119405	7.29612	-12.8536	1.131e-37	4.82711e-37	73.0317
RSBN1L	-0.119393	7.43302	-11.6193	4.07484e-31	1.5517e-30	58.0341
VGLL4	-0.119385	7.32238	-12.5596	4.71814e-36	1.95061e-35	69.3237
JTB	0.119324	7.75442	10.6499	2.03282e-26	6.91802e-26	47.3023
PFDN2	0.119197	7.90224	10.0121	1.51885e-23	4.85462e-23	40.7466
MIDN	0.119143	7.52269	10.5868	3.98152e-26	1.34788e-25	46.6359
NUDT5	0.11911	7.32194	12.7482	4.34793e-37	1.8351e-36	71.6933
TSTD1	0.119065	7.5905	10.8735	1.81766e-27	6.39446e-27	49.6963
TTC21B	-0.119053	7.01207	-19.7179	8.70248e-86	6.3225e-85	183.394
CDK7	-0.118807	7.12245	-15.6012	1.42591e-54	7.73484e-54	111.752
ADI1	-0.118614	7.67194	-10.4048	2.70836e-25	9.013e-25	44.7357
LEPROT	-0.118568	7.46135	-11.4676	2.35287e-30	8.80931e-30	56.2936
AKAP13	0.118493	7.25368	13.2711	4.89617e-40	2.18336e-39	78.4426
RASSF10	-0.118487	7.00117	-19.7349	6.25326e-86	4.55333e-85	183.723
ARF1	0.118483	7.93467	10.1009	6.18908e-24	1.99494e-23	41.6357
P4HB	0.118457	7.99184	9.84772	7.83833e-23	2.45318e-22	39.1218
FOXP2	-0.118341	7.0014	-19.8934	2.84122e-87	2.09479e-86	186.807
MRPS6	-0.118325	7.347	-12.2514	2.15239e-34	8.64432e-34	65.5279
ARHGEF12	-0.118144	7.48156	-11.4991	1.63803e-30	6.15784e-30	56.6531
SRSF3	0.118101	8.93941	9.53371	1.67396e-21	5.08159e-21	36.0922
ARRDC3	0.117952	7.13579	14.3508	1.73001e-46	8.45522e-46	93.221
SMARCA5	-0.117763	7.43346	-11.4648	2.42887e-30	9.08859e-30	56.2621
PTP4A1	-0.117571	7.51242	-10.767	5.77821e-27	1.99689e-26	48.5495
HSD17B10	0.117541	7.48644	11.3804	6.38297e-30	2.36517e-29	55.3032
P4HA2	-0.117354	7.03159	-18.3553	1.11787e-74	7.49809e-74	157.886
MSMO1	0.117229	7.04858	17.8322	1.28671e-70	8.21312e-70	148.564
GNB2	0.117182	7.57046	11.0054	4.27791e-28	1.51983e-27	51.1311
SSBP2	-0.117155	7.30631	-12.4705	1.43673e-35	5.8946e-35	68.2172
SNX1	-0.117068	7.26203	-13.0742	6.51066e-39	2.8541e-38	75.8698
SP3	-0.117017	7.17759	-14.234	9.11489e-46	4.40814e-45	91.5673
PRKAR1A	-0.116857	7.27723	-12.7635	3.57839e-37	1.51228e-36	71.8869
GYLTL1B	-0.11685	7.00375	-19.7176	8.75056e-86	6.35029e-85	183.388
KIF5B	-0.116745	7.82956	-10.0178	1.43397e-23	4.58784e-23	40.8036
CWH43	0.116637	6.92596	28.6847	1.32168e-177	1.86594e-176	394.44
POLR2H	-0.116598	7.30313	-12.3858	4.11252e-35	1.67242e-34	67.1722
ARMCX1	-0.116491	7.06424	-16.9596	4.27671e-64	2.59168e-63	133.597
ZNF296	0.11642	7.22924	12.8824	7.80814e-38	3.34576e-37	73.4
WNT4	-0.116401	6.98818	-20.4488	4.643e-92	3.56552e-91	197.801
CERS3	0.116362	7.16799	14.5363	1.20263e-47	5.93603e-47	95.8745
TOMM20	-0.116247	8.24421	-9.78117	1.51177e-22	4.69958e-22	38.4716
RBCK1	-0.116181	7.2891	-12.6794	1.04122e-36	4.35764e-36	70.8253
VIMP	0.116115	7.43026	11.3668	7.44548e-30	2.75572e-29	55.1504
NUAK1	0.116086	7.08675	15.4681	1.10971e-53	5.97449e-53	109.709
SLIRP	0.115971	7.52292	11.096	1.56821e-28	5.65221e-28	52.1266
DHX36	-0.115911	7.52321	-10.7347	8.17961e-27	2.81626e-26	48.2049
CAPNS2	0.115894	7.89791	9.25655	2.30415e-20	6.77828e-20	33.499
RIN2	-0.115891	7.08672	-15.7863	7.97003e-56	4.4084e-55	114.625
CYP39A1	0.115871	6.97787	21.7094	2.1677e-103	1.85893e-102	223.832
C6orf1	0.115822	7.12627	15.2849	1.8235e-52	9.63298e-52	106.921
LSM3	-0.115684	7.90533	-9.842	8.29553e-23	2.59501e-22	39.0657
LAPTM4A	-0.115497	9.06318	-10.66	1.82486e-26	6.22339e-26	47.4093
CLK1	-0.115482	7.86518	-9.44161	4.03428e-21	1.20599e-20	35.2221
TM7SF3	-0.115341	7.20615	-13.5667	9.38191e-42	4.30237e-41	82.3756
NT5C	-0.115238	7.30693	-12.2336	2.67406e-34	1.07062e-33	65.3123
ATP6V0B	0.11514	7.57389	10.6563	1.89833e-26	6.4637e-26	47.3702
GNAQ	-0.11499	6.9806	-20.8757	7.9969e-96	6.34453e-95	206.447
GPR157	0.114922	7.03025	18.3468	1.30433e-74	8.72161e-74	157.732
CAPRIN1	-0.114887	7.25894	-12.8385	1.37287e-37	5.8478e-37	72.8391
CTDSPL	-0.114863	7.07892	-16.242	5.72468e-59	3.27573e-58	121.835
AAED1	-0.114794	6.99487	-20.0532	1.22819e-88	9.14915e-88	189.94
RPS14	0.114744	12.8048	25.1814	6.42761e-138	7.17805e-137	303.188
ATP5D	0.114715	8.60106	9.8665	6.50709e-23	2.04346e-22	39.3061
GNG5	-0.114565	7.75794	-10.0515	1.02096e-23	3.28109e-23	41.14
METAP2	-0.114409	7.73477	-9.94938	2.84989e-23	9.01536e-23	40.1235
H2AFZ	-0.114358	9.3736	-7.78155	7.48909e-15	1.88937e-14	20.9763
RPL13	0.114167	13.428	25.4564	7.36337e-141	8.44177e-140	309.949
DLX5	0.114146	7.10946	14.7464	5.63705e-49	2.85428e-48	98.9206
SCCPDH	0.114132	6.96688	22.6218	5.39137e-112	4.94476e-111	243.603
YIPF3	-0.114081	7.20895	-13.5285	1.57154e-41	7.16613e-41	81.8625
PPP3CA	-0.114064	7.25001	-12.5778	3.7538e-36	1.55391e-35	69.5509
PCMTD1	-0.114054	7.40941	-11.266	2.33609e-29	8.55333e-29	54.0157
MLF1	-0.114025	6.99386	-19.5879	1.07817e-84	7.73743e-84	180.883
C3orf58	-0.114006	7.17646	-13.6823	1.95342e-42	9.07385e-42	83.9364
ACAT1	0.113934	7.40476	11.3618	7.88907e-30	2.91823e-29	55.0929
C5orf15	-0.113859	7.17931	-13.8473	2.03178e-43	9.57544e-43	86.1878
HECA	-0.113792	7.16888	-13.831	2.54456e-43	1.19746e-42	85.9639
FCGRT	-0.113563	7.25535	-12.7098	7.08793e-37	2.97988e-36	71.2076
EEF1A1	-0.113463	13.3118	-22.9526	3.38251e-115	3.17897e-114	250.963
RBM3	-0.113391	8.85256	-9.48128	2.76489e-21	8.31526e-21	35.5958
RASD1	0.113386	7.0568	14.9644	2.26152e-50	1.16425e-49	102.122
SF1	0.113216	7.75664	9.7253	2.61546e-22	8.09166e-22	37.9291
IRX2	-0.113172	7.35514	-11.3112	1.40083e-29	5.15233e-29	54.5232
CAMK1D	0.113171	6.99066	20.2594	2.05973e-90	1.55224e-89	194.018
SERINC2	-0.113152	6.97728	-21.1625	2.14596e-98	1.74538e-97	212.354
PSMD4	-0.113001	7.65756	-10.2373	1.53707e-24	5.02461e-24	43.0155
PITX2	-0.112994	7.48344	-10.4319	2.03873e-25	6.80207e-25	45.0171
ERGIC3	-0.112947	7.84421	-9.75313	1.99121e-22	6.17514e-22	38.199
RBMS1	-0.112923	7.32733	-11.7749	6.59102e-32	2.54281e-31	59.8427
EBPL	0.112902	7.98449	9.61885	7.36927e-22	2.25401e-21	36.904
CYB5R3	-0.112838	7.21306	-13.2294	8.50303e-40	3.77355e-39	77.8937
CHURC1	-0.112768	7.62734	-10.0984	6.34885e-24	2.04542e-23	41.6105
TP53TG1	-0.11273	7.35825	-11.541	1.00965e-30	3.82226e-30	57.1334
RPA3	-0.112653	7.28263	-12.2267	2.90971e-34	1.16424e-33	65.2284
DDX39A	0.112648	7.22086	13.0398	1.01965e-38	4.45174e-38	75.4238
SERF2	0.112646	9.26894	10.7951	4.26149e-27	1.47826e-26	48.8514
CCT8	-0.112546	7.8075	-9.73285	2.42914e-22	7.52241e-22	38.0022
USE1	-0.112498	7.22425	-12.897	6.47348e-38	2.78493e-37	73.5864
PHACTR4	-0.112354	7.30505	-11.7915	5.42107e-32	2.09771e-31	60.0367
MICA	-0.112144	7.03785	-17.3181	9.77423e-67	6.07694e-66	139.657
RPL36	0.112021	11.134	16.8923	1.32199e-63	7.95901e-63	132.472
HPGD	0.111995	7.0179	16.9974	2.26493e-64	1.37771e-63	134.23
FBXL5	-0.111961	7.15962	-14.031	1.58438e-44	7.56616e-44	88.7261
MOB2	-0.111949	7.29412	-12.1581	6.7202e-34	2.67237e-33	64.3969
TOP2B	0.111792	7.32274	11.9506	8.1944e-33	3.20927e-32	61.9129
CSRNP1	-0.111767	7.25064	-12.2986	1.20618e-34	4.85626e-34	66.1032
PYM1	0.111746	7.14797	14.2469	7.58891e-46	3.68116e-45	91.7497
DYNC1LI1	0.111727	7.27223	12.3849	4.16042e-35	1.69084e-34	67.1607
MSI2	-0.11168	7.05005	-16.7085	2.81367e-62	1.67217e-61	129.425
PSMC4	0.111669	7.4035	11.3811	6.32945e-30	2.34669e-29	55.3115
ARID4B	-0.111667	7.5829	-9.98527	1.98917e-23	6.33907e-23	40.4795
PLA2G4A	-0.1116	7.0094	-18.5782	1.92028e-76	1.307e-75	161.938
ABLIM1	0.111468	7.37533	11.3459	9.45172e-30	3.49028e-29	54.9136
VASP	-0.111437	7.31902	-11.7841	5.91389e-32	2.28294e-31	59.9503
GULP1	0.1114	6.97834	20.9025	4.60387e-96	3.66609e-95	206.998
KRR1	-0.111344	7.37356	-11.3723	6.99408e-30	2.59013e-29	55.2124
SMARCA4	0.11133	7.19531	13.4038	8.38029e-41	3.77873e-40	80.1979
TMF1	-0.111278	7.26582	-12.2735	1.6405e-34	6.6008e-34	65.7977
FER	-0.111218	7.11145	-14.6928	1.23536e-48	6.20175e-48	98.1396
IFIT3	-0.111186	6.94313	-22.7759	1.80383e-113	1.6758e-112	246.994
RPS20	-0.11117	11.6503	-19.8974	2.62912e-87	1.94063e-86	186.884
ERC1	0.111107	7.35231	11.6952	1.67998e-31	6.44292e-31	58.9137
WNT16	-0.111086	6.95498	-22.1477	1.78286e-107	1.58787e-106	233.218
IRF2BPL	-0.110957	7.18367	-13.1867	1.49173e-39	6.60201e-39	77.3348
SLC25A4	-0.110931	6.9896	-19.5921	9.94065e-85	7.1418e-84	180.964
TRIM47	-0.110883	6.96077	-21.7939	3.60869e-104	3.09877e-103	225.621
FAM204A	-0.110874	7.35855	-11.3179	1.29854e-29	4.78426e-29	54.5984
DNAJB9	-0.110769	7.17408	-13.4236	6.43164e-41	2.90818e-40	80.4611
TBCA	-0.110728	8.0256	-9.32943	1.16472e-20	3.45147e-20	34.1735
PLA2G4F	0.110389	6.9903	19.9868	4.54332e-88	3.3728e-87	188.635
CHD2	0.11031	7.5348	9.97594	2.18428e-23	6.94032e-23	40.3869
COPE	0.1103	7.77983	9.728	2.54728e-22	7.88451e-22	37.9552
SEC11C	0.110207	7.11732	14.7407	6.12723e-49	3.09038e-48	98.8376
SMC5	-0.110195	7.64411	-9.69109	3.65301e-22	1.12317e-21	37.5984
GGT6	0.110123	6.9311	26.359	1.01238e-150	1.22816e-149	332.621
ARL6IP4	-0.109964	8.0687	-9.20934	3.57445e-20	1.04818e-19	33.0649
BHLHE40	0.109925	7.27161	11.745	9.37358e-32	3.60771e-31	59.493
NDUFS4	-0.109885	7.7894	-9.51999	1.90942e-21	5.78553e-21	35.962
CDC26	-0.109808	7.322	-11.7675	7.19221e-32	2.76979e-31	59.756
EFHC1	-0.109755	7.04977	-16.2904	2.6216e-59	1.50544e-58	122.613
PGLS	0.109729	7.60535	10.1171	5.25307e-24	1.69578e-23	41.7981
NFKBIZ	-0.109726	7.41476	-9.95877	2.59527e-23	8.22194e-23	40.2162
PRADC1	0.109681	6.9815	20.843	1.56141e-95	1.23575e-94	205.78
NCKAP5	-0.109673	6.98778	-18.9483	2.03708e-79	1.42398e-78	168.767
HIBADH	-0.109576	7.06456	-16.0923	6.31172e-58	3.5737e-57	119.444
ABHD3	-0.109508	7.0592	-15.887	1.638e-56	9.13043e-56	116.201
ASAH1	0.109326	7.37223	11.0754	1.97116e-28	7.08084e-28	51.8997
MYO1B	-0.109278	7.05093	-16.2398	5.92767e-59	3.38889e-58	121.801
CHMP5	-0.109242	7.58899	-10.1373	4.27456e-24	1.38197e-23	42.0023
ARHGEF10	-0.109216	6.9441	-23.063	2.87057e-116	2.72556e-115	253.425
SLPI	0.109124	7.11623	12.7712	3.24886e-37	1.37481e-36	71.9829
CEP68	-0.109111	6.99765	-18.7261	1.26107e-77	8.67458e-77	164.653
TATDN1	-0.109008	7.42854	-10.7219	9.39068e-27	3.22808e-26	48.068
TRIM44	-0.108987	7.19284	-12.9786	2.25565e-38	9.7952e-38	74.6344
DSG3	-0.10887	7.50725	-9.91517	4.01048e-23	1.26558e-22	39.7852
MOSPD1	-0.108843	7.04649	-16.3801	6.13536e-60	3.54524e-59	124.06
DDX1	-0.108754	7.50656	-10.2124	1.98377e-24	6.47176e-24	42.7628
CCDC50	-0.108752	7.11252	-14.4782	2.78172e-47	1.36884e-46	95.0399
ACTN4	-0.108692	7.60215	-9.86933	6.32736e-23	1.98798e-22	39.3338
NDN	-0.10869	7.0853	-15.3309	9.0616e-53	4.81053e-52	107.618
IGFBP7	-0.108566	7.103	-12.5998	2.85212e-36	1.18444e-35	69.8239
CASP3	-0.108554	7.16012	-13.2872	3.95975e-40	1.76821e-39	78.6536
C19orf70	0.108524	7.63445	9.7869	1.42894e-22	4.44423e-22	38.5274
MRPS26	0.108468	7.53486	10.2924	8.70707e-25	2.85786e-24	43.5785
C1GALT1	-0.108295	7.09421	-14.7037	1.0538e-48	5.29437e-48	98.2979
ITSN1	-0.108253	7.02617	-17.0762	5.99775e-65	3.66554e-64	135.555
HOTAIRM1	-0.108236	7.07936	-14.9633	2.29004e-50	1.178e-49	102.11
TNFRSF1A	-0.108173	7.33348	-11.225	3.70553e-29	1.3552e-28	53.5579
FBXO17	-0.108131	7.06242	-15.7546	1.3096e-55	7.20057e-55	114.13
COMTD1	0.108103	7.30086	11.6625	2.4631e-31	9.41833e-31	58.5338
NBEAL1	-0.107912	7.7497	-9.37286	7.73723e-21	2.3023e-20	34.578
EIF3K	0.1079	8.88873	9.41548	5.17007e-21	1.54338e-20	34.9767
MAGOH	-0.107643	7.61023	-9.88379	5.48104e-23	1.72796e-22	39.476
GABARAPL2	-0.107566	7.81304	-9.3147	1.3374e-20	3.95231e-20	34.0368
RHOA	-0.107559	7.9789	-9.13868	6.86904e-20	1.99888e-19	32.4192
SOWAHC	-0.107554	7.29026	-11.3538	8.63926e-30	3.19208e-29	55.0028
NUDT4	-0.107534	7.30206	-11.0858	1.75712e-28	6.32603e-28	52.0138
PROS1	0.10747	6.94475	23.698	1.42095e-122	1.41569e-121	267.916
CYLD	0.107427	7.17175	13.182	1.58666e-39	7.01255e-39	77.2734
PAFAH1B3	-0.107404	7.17076	-13.0366	1.06354e-38	4.64027e-38	75.3819
RAB40C	0.107268	6.99875	19.0903	1.41536e-80	9.95834e-80	171.427
ANXA7	-0.107261	7.76477	-9.31841	1.29168e-20	3.82243e-20	34.0712
SH3GLB2	0.107184	6.98559	19.6626	2.54225e-85	1.83462e-84	182.324
TYRP1	-0.106959	7.32885	-9.85826	7.06628e-23	2.21584e-22	39.2245
CBLC	0.106886	7.0384	17.0482	9.62678e-65	5.87788e-64	135.083
PGAM1	0.10686	7.72705	9.31809	1.29557e-20	3.8322e-20	34.0682
SLC16A1	-0.106846	6.96735	-20.6144	1.64859e-93	1.28122e-92	201.131
ATP8B1	0.106827	7.00079	18.8099	2.67551e-78	1.85025e-77	166.199
SOSTDC1	0.10658	7.04656	15.3598	5.82503e-53	3.09742e-52	108.058
PITHD1	0.106525	7.63978	9.72364	2.65833e-22	8.22037e-22	37.913
PHYHIP	-0.106456	7.06482	-15.4148	2.51426e-53	1.3458e-52	108.894
HOXA7	-0.106342	7.14475	-13.356	1.58646e-40	7.13851e-40	79.5632
TMEM230	-0.106277	7.4711	-10.2624	1.18649e-24	3.88841e-24	43.272
PLSCR1	-0.106159	7.00245	-17.9263	2.43899e-71	1.58021e-70	150.222
EIF5	-0.106073	8.51958	-8.28698	1.22899e-16	3.28238e-16	25.025
EXTL2	-0.106072	7.02706	-16.774	9.49182e-63	5.66182e-62	130.508
TRPM7	-0.106003	7.18121	-12.8947	6.66633e-38	2.86218e-37	73.5572
WAPL	0.105882	7.45523	10.3599	4.32268e-25	1.42969e-24	44.2724
ZNF331	-0.105868	7.11712	-13.6077	5.38568e-42	2.48033e-41	82.9277
RANBP1	0.105778	7.9389	8.6446	5.77172e-18	1.59283e-17	28.0423
EIF2S3	-0.10577	7.6702	-9.46137	3.34275e-21	1.00251e-20	35.4081
HSD17B4	0.105603	7.18033	12.9895	1.95854e-38	8.51643e-38	74.7748
NCKAP5L	-0.105527	6.96688	-19.8813	3.62668e-87	2.67086e-86	186.563
NF1	-0.105464	7.12578	-13.6812	1.9808e-42	9.18786e-42	83.9226
KMT2C	0.105423	7.47473	10.0064	1.60835e-23	5.13813e-23	40.6899
RPL23A	0.105408	12.0618	20.525	1.00153e-92	7.71861e-92	199.331
SCUBE2	-0.105111	6.91585	-25.3059	3.12795e-139	3.5359e-138	306.206
BAZ2B	-0.105028	7.6052	-9.36717	8.16401e-21	2.42706e-20	34.5249
BCL10	-0.105005	7.29658	-11.1388	9.73497e-29	3.53432e-28	52.5996
CACYBP	-0.104987	7.70444	-9.14896	6.24835e-20	1.82236e-19	32.5128
PRC1	0.104923	7.11054	13.81	3.39398e-43	1.59487e-42	85.6774
TMEM159	-0.104761	7.47378	-9.96668	2.39693e-23	7.60478e-23	40.2949
DLG1	0.104726	7.17125	12.8754	8.54917e-38	3.65601e-37	73.3099
RNF13	-0.104703	7.43988	-10.1811	2.73375e-24	8.88709e-24	42.4451
CSTF2T	-0.104673	7.05018	-15.7725	9.89768e-56	5.46528e-55	114.409
OGFRL1	0.104655	7.28711	11.2979	1.62768e-29	5.97647e-29	54.3742
SVIP	0.104556	7.0506	15.614	1.16972e-54	6.3558e-54	111.949
PAK1	-0.104486	6.99909	-17.8791	5.62145e-71	3.61315e-70	149.389
HEXA	-0.104392	7.01075	-17.4071	2.11896e-67	1.32507e-66	141.181
TMX1	-0.104388	7.34397	-11.0577	2.39863e-28	8.59256e-28	51.705
MAGEF1	-0.104282	7.14125	-13.335	2.09832e-40	9.39594e-40	79.2851
MED21	-0.104147	7.41684	-10.3244	6.25437e-25	2.0633e-24	43.9064
LINC01420	-0.104147	7.37773	-10.7433	7.46086e-27	2.57016e-26	48.2961
PSMG1	-0.104133	7.33472	-10.9424	8.55651e-28	3.02165e-27	50.4436
TRAP1	0.104044	7.23165	12.0485	2.53027e-33	9.98824e-33	63.08
PLBD1	0.103982	6.95758	21.4219	9.4841e-101	7.92302e-100	217.764
NBL1	-0.103952	7.34357	-10.7959	4.22514e-27	1.46723e-26	48.8599
PSMA3	-0.103949	7.85047	-8.90488	5.76009e-19	1.63641e-18	30.318
UQCR11	0.103916	7.80817	8.97948	2.9394e-19	8.40608e-19	30.9826
PJA2	-0.103872	7.3378	-10.8066	3.76427e-27	1.31071e-26	48.9744
PAK2	-0.103852	7.33597	-10.8421	2.55878e-27	8.95298e-27	49.3572
AUTS2	-0.103781	7.04155	-15.9211	9.56905e-57	5.35238e-56	116.736
MFAP1	-0.103575	7.30308	-10.9061	1.27392e-27	4.48891e-27	50.0488
UHMK1	-0.103534	7.08193	-14.5915	5.40134e-48	2.68448e-47	96.6712
SSFA2	-0.103244	7.17203	-12.4137	2.90943e-35	1.1869e-34	67.5161
ACAA2	0.103127	7.01067	17.5581	1.55419e-68	9.75672e-68	143.785
NENF	-0.103107	7.58813	-9.46877	3.1152e-21	9.35139e-21	35.4778
DDAH2	-0.102926	7.27019	-11.0293	3.28752e-28	1.17248e-27	51.3923
HMGCR	0.10283	7.13297	13.2828	4.19392e-40	1.87149e-39	78.5965
PLEKHB2	0.102828	7.40822	10.0884	7.02596e-24	2.26132e-23	41.5101
CRNDE	0.102751	7.47288	9.76878	1.70775e-22	5.30626e-22	38.351
PLEKHA3	-0.10275	7.03849	-15.7244	2.09781e-55	1.14661e-54	113.661
ARF6	0.102691	7.86328	8.76349	2.03093e-18	5.67749e-18	29.0735
RPL3	-0.10268	13.0617	-21.2679	2.38573e-99	1.97013e-98	214.546
MYO10	-0.102543	7.15819	-12.5864	3.36942e-36	1.39748e-35	69.6583
PPIA	-0.102432	10.0222	-11.8265	3.58309e-32	1.38982e-31	60.4479
RBM39	-0.102416	8.49332	-8.44041	3.36e-17	9.10932e-17	26.304
MT-CO2	0.102405	12.0888	17.8468	9.94762e-71	6.36845e-70	148.82
SLC25A39	0.102372	7.27732	11.4084	4.63608e-30	1.72281e-29	55.6205
GTF2H1	-0.10237	7.23594	-11.6724	2.19508e-31	8.39847e-31	58.6482
DSTN	-0.102343	9.32996	-9.67949	4.08988e-22	1.2569e-21	37.4866
IGFBP2	-0.102243	7.02091	-16.4416	2.25403e-60	1.30831e-59	125.058
ST6GALNAC2	-0.102227	7.14691	-12.9612	2.8284e-38	1.22412e-37	74.4095
SLC16A1-AS1	-0.102224	6.98393	-17.7408	6.43938e-70	4.09813e-69	146.959
NDUFA6	0.102197	7.57354	9.53557	1.64441e-21	4.9966e-21	36.1098
METTL12	0.102143	7.03565	15.6607	5.66444e-55	3.08822e-54	112.672
ITGB8	-0.102074	6.97754	-18.7494	8.22179e-78	5.67365e-77	165.08
VIM	-0.101993	7.09893	-11.8169	4.02492e-32	1.56026e-31	60.3324
CNTLN	-0.101923	7.01409	-16.3688	7.36532e-60	4.24836e-59	123.878
P4HA1	-0.101869	6.98348	-18.2935	3.42101e-74	2.27574e-73	156.771
INTS6	-0.10179	7.71542	-8.33293	8.35494e-17	2.23883e-16	25.4056
BTN3A2	-0.101753	7.0467	-15.3016	1.4134e-52	7.47267e-52	107.175
LETM1	0.101606	7.01213	17.144	1.9014e-65	1.16979e-64	136.699
NETO2	-0.101565	6.97412	-18.8957	5.43269e-79	3.77718e-78	167.789
CDKN2AIP	-0.101561	7.42585	-9.53305	1.6847e-21	5.11182e-21	36.0859
MMP28	-0.101361	7.05314	-15.1166	2.31653e-51	1.20699e-50	104.391
PEPD	0.101341	7.07192	14.7759	3.65549e-49	1.85675e-48	99.3518
ATRAID	-0.101323	7.7124	-9.04846	1.5704e-19	4.52708e-19	31.602
CERS2	-0.101107	7.0359	-15.753	1.34211e-55	7.36679e-55	114.106
DSE	-0.101015	7.16123	-12.4123	2.96176e-35	1.20673e-34	67.4984
TGS1	-0.101014	7.13487	-12.8144	1.86879e-37	7.94451e-37	72.5326
PPIG	-0.101013	7.85327	-8.46231	2.78686e-17	7.56501e-17	26.4885
LIMS1	-0.10093	7.30828	-10.7599	6.23581e-27	2.15159e-26	48.4739
PHLDA3	-0.100909	7.12475	-13.2349	7.90554e-40	3.51321e-39	77.9661
ZNF207	0.100718	7.64616	9.00069	2.42542e-19	6.95775e-19	31.1725
BDH2	-0.100665	7.20257	-12.0386	2.8504e-33	1.12451e-32	62.9617
OSTC	-0.10065	7.88736	-8.65964	5.06117e-18	1.40152e-17	28.172
TNRC6B	-0.100605	7.49599	-9.39682	6.16979e-21	1.84012e-20	34.8019
PCYOX1	-0.100529	7.26137	-11.1341	1.02658e-28	3.72287e-28	52.5469
MRPL3	0.100384	7.43006	9.97017	2.31443e-23	7.34665e-23	40.3295
HNRNPC	-0.100174	9.01395	-8.73438	2.62601e-18	7.32835e-18	28.8197
BEX2	-0.100168	7.10333	-13.2327	8.13745e-40	3.61379e-39	77.9374
YIF1A	0.0999763	7.22029	11.8521	2.64673e-32	1.02909e-31	60.7486
SSNA1	0.0998604	7.44741	9.83706	8.71053e-23	2.7222e-22	39.0174
ARHGAP10	-0.0997901	7.05954	-14.7445	5.79454e-49	2.93173e-48	98.8932
ZDHHC4	-0.0997739	7.0361	-15.6126	1.19438e-54	6.48438e-54	111.929
RPL19	0.0996909	12.2508	21.4524	4.99601e-101	4.18991e-100	218.404
LAGE3	0.099611	7.33629	10.3778	3.58979e-25	1.19034e-24	44.4565
SRSF2	0.099583	8.65452	8.01658	1.14248e-15	2.96678e-15	22.8277
RPS15A	0.0995826	11.9842	18.7313	1.14694e-77	7.89787e-77	164.748
PDCD10	-0.099554	7.47547	-9.59856	8.96652e-22	2.73737e-21	36.7098
FKBP4	0.0994247	7.41512	9.88175	5.59301e-23	1.7624e-22	39.4559
COQ4	0.0993144	7.23007	11.5625	7.88134e-31	2.99417e-30	57.3793
CDC73	-0.099232	7.18951	-11.8794	1.91423e-32	7.46527e-32	61.0704
TPRG1	-0.0991367	6.92354	-22.7902	1.30847e-113	1.21735e-112	247.314
ATP5L	0.0990715	8.84352	8.81016	1.34273e-18	3.77811e-18	29.4821
MT-ND4L	-0.0990704	8.06409	-8.20085	2.51973e-16	6.67728e-16	24.3172
NIPSNAP3A	0.0990571	7.14942	12.725	5.84269e-37	2.46116e-36	71.3996
SBDS	-0.0990174	8.0599	-8.10012	5.78114e-16	1.51831e-15	23.4988
ABCA12	0.0989353	6.92119	25.0134	3.88711e-136	4.26725e-135	299.092
PNPLA8	0.098879	7.45245	9.37373	7.67391e-21	2.28451e-20	34.5861
HK1	0.098866	7.29791	10.8413	2.58213e-27	9.02978e-27	49.3482
PMPCB	-0.0988495	7.36548	-10.1377	4.26105e-24	1.37898e-23	42.0054
RAB3IP	0.0988072	6.97031	18.9138	3.87127e-79	2.70029e-78	168.127
MRPL40	-0.0987745	7.32388	-10.4276	2.13433e-25	7.11371e-25	44.9717
TPM1	-0.0987321	7.29608	-10.1711	3.02967e-24	9.82933e-24	42.3433
MGLL	0.0986117	6.93764	21.9291	1.98934e-105	1.73356e-104	228.513
SC5D	0.0985723	7.02106	15.9676	4.58389e-57	2.57287e-56	117.469
SMC6	-0.0983707	7.20234	-11.442	3.15654e-30	1.17638e-29	56.002
ZNF148	-0.0982713	7.32067	-10.4111	2.53506e-25	8.44496e-25	44.8012
C15orf61	-0.0982361	7.19967	-11.6791	2.0302e-31	7.77221e-31	58.7257
CD2AP	0.0981283	7.29846	10.6181	2.85206e-26	9.67547e-26	46.9666
TXNL4A	0.0980863	7.14861	12.6097	2.51256e-36	1.04477e-35	69.9499
NUCB1	-0.0980683	7.21312	-11.5366	1.06291e-30	4.01915e-30	57.0824
BNC2	-0.0980004	6.97607	-17.9863	8.43411e-72	5.48641e-71	151.28
SORD	0.0979444	7.06305	14.7556	4.92366e-49	2.49697e-48	99.0553
ZCCHC6	0.0978188	7.23074	11.1362	1.00233e-28	3.63697e-28	52.5707
TOMM7	-0.0978002	8.86181	-8.76122	2.0721e-18	5.79007e-18	29.0536
AHR	0.0976515	7.23276	11.0141	3.88729e-28	1.3841e-27	51.2261
PPP4C	0.097628	7.54738	9.27676	1.90787e-20	5.62787e-20	33.6856
NMRK1	-0.0975943	7.16291	-11.9973	4.68157e-33	1.8413e-32	62.4689
USP15	0.0975811	7.30151	10.4541	1.61599e-25	5.41397e-25	45.2474
CALM2	-0.0975476	9.27257	-8.25584	1.59458e-16	4.24129e-16	24.7683
BAZ1A	-0.0974536	8.17557	-7.45341	9.44027e-14	2.29317e-13	18.4839
EIF4G2	0.0974048	8.64309	8.0767	7.00218e-16	1.83601e-15	23.31
NDUFA12	0.0973936	7.68511	8.80914	1.35501e-18	3.81101e-18	29.4731
HNMT	-0.0973857	7.00277	-16.3492	1.01221e-59	5.8333e-59	123.561
PLD3	-0.0973219	7.14924	-12.3125	1.01578e-34	4.09222e-34	66.2739
HACD2	-0.0972757	7.15774	-12.1536	7.09282e-34	2.81882e-33	64.3433
MVP	-0.0972746	7.03257	-15.2324	4.03995e-52	2.12377e-51	106.129
COL21A1	-0.0972489	7.02891	-15.1523	1.35407e-51	7.08367e-51	104.925
RBM25	-0.0969705	8.18716	-7.80172	6.38458e-15	1.6145e-14	21.1334
NPM3	-0.0969143	7.23857	-10.9682	6.44809e-28	2.28331e-27	50.7242
PMAIP1	-0.0968932	8.36743	-6.2935	3.16448e-10	6.74186e-10	10.5291
CRBN	-0.0968927	7.32987	-10.154	3.60664e-24	1.16836e-23	42.1706
SNRK	-0.0968753	7.12245	-12.6247	2.08051e-36	8.66789e-36	70.1374
MYL6B	-0.0968568	7.14049	-12.437	2.18064e-35	8.90715e-35	67.8026
CNBP	0.0967274	8.6875	8.3796	5.63318e-17	1.51831e-16	25.7943
PTGER4	-0.0965843	7.01014	-15.4414	1.67333e-53	8.97904e-53	109.3
CLDN7	0.0965754	6.96755	18.4289	2.94644e-75	1.98249e-74	159.215
MPZL2	-0.0963579	7.66885	-8.19862	2.56667e-16	6.7961e-16	24.299
PSMC5	0.0963469	7.85053	8.34795	7.36114e-17	1.97827e-16	25.5305
STAT1	-0.0961938	7.16385	-10.7145	1.01715e-26	3.49464e-26	47.9888
CNN2	-0.0961729	7.15914	-11.996	4.75647e-33	1.86849e-32	62.4531
COL12A1	-0.0961724	6.91048	-24.6274	4.46513e-132	4.77215e-131	289.759
C11orf80	0.0961159	6.96561	19.1258	7.26158e-81	5.11475e-80	172.092
GDNF	-0.0960755	6.92759	-21.3692	2.91971e-100	2.42347e-99	216.642
LAMTOR2	0.0959372	7.40706	9.70477	3.19659e-22	9.85184e-22	37.7305
PLEC	-0.0958134	7.07618	-13.5658	9.49878e-42	4.35288e-41	82.3633
PABPC4	-0.0957944	7.31161	-10.1838	2.66148e-24	8.6565e-24	42.4716
ERBB2IP	-0.0956653	7.24561	-10.8472	2.42156e-27	8.48201e-27	49.4119
TIMM9	-0.0956476	7.28116	-10.4491	1.70391e-25	5.70263e-25	45.1949
AURKAIP1	0.0956348	7.7746	8.52308	1.65478e-17	4.51279e-17	27.0028
BCL7A	-0.0956279	7.03018	-15.0177	1.01833e-50	5.27183e-50	102.916
TFB2M	-0.0955327	7.1474	-12.17	5.81191e-34	2.31688e-33	64.5411
CTNNA1	-0.095438	7.52878	-9.02447	1.95409e-19	5.62062e-19	31.386
PWWP2A	-0.0953046	7.23469	-10.8322	2.84969e-27	9.95467e-27	49.2504
BZW1	-0.0950994	7.83822	-8.05839	8.13097e-16	2.12681e-15	23.1627
MRFAP1	-0.0948742	8.01011	-8.01663	1.142e-15	2.96671e-15	22.8281
FKBP2	-0.0948687	7.65818	-8.34006	7.86746e-17	2.10995e-16	25.4649
TRAPPC1	0.0947971	7.43378	9.37046	7.91422e-21	2.35388e-20	34.5556
ARF4	-0.09474	7.58749	-8.61861	7.23827e-18	1.98991e-17	27.8188
FRMD6	0.0947201	7.14426	12.0491	2.51083e-33	9.91756e-33	63.0877
ATP5A1	0.0947144	8.53181	7.96216	1.77417e-15	4.57407e-15	22.3942
H3F3B	0.0946517	11.5827	11.0074	4.18405e-28	1.48812e-27	51.1531
TGOLN2	-0.0945738	7.20212	-11.189	5.55236e-29	2.02491e-28	53.1567
DOCK1	-0.0945689	7.10695	-12.6881	9.33209e-37	3.91065e-36	70.9342
RAB32	-0.0945133	6.9334	-21.0626	1.72239e-97	1.38865e-96	210.277
ROCK1	-0.0944568	7.29401	-10.1864	2.59138e-24	8.437e-24	42.4981
YTHDC1	-0.0944441	7.50957	-8.79821	1.49305e-18	4.19559e-18	29.3773
PRKAR2A	0.094435	7.17101	11.6227	3.9162e-31	1.49217e-30	58.0735
GSTK1	-0.0943983	7.62387	-8.54993	1.31276e-17	3.58761e-17	27.2313
GSDMC	-0.0943783	7.12274	-12.3243	8.79291e-35	3.549e-34	66.4172
WDR47	-0.0943339	7.35572	-9.48429	2.68648e-21	8.08697e-21	35.6243
F2RL1	0.0942816	7.02742	15.1312	1.8587e-51	9.70787e-51	104.61
SGPP2	0.0941689	7.00755	16.2844	2.88995e-59	1.65806e-58	122.516
EAPP	-0.0941645	7.53356	-8.79502	1.53603e-18	4.3145e-18	29.3492
QPCT	-0.0940945	7.02999	-12.9926	1.88685e-38	8.21022e-38	74.8119
TOMM22	0.0940433	7.73417	8.44092	3.34548e-17	9.07378e-17	26.3083
DCXR	0.0940259	7.61284	8.35164	7.1357e-17	1.91848e-16	25.5611
FLOT1	-0.0940072	7.05288	-13.9824	3.12087e-44	1.48598e-43	88.0516
CTA-29F11-1	0.0939722	7.56265	7.97053	1.65845e-15	4.28257e-15	22.4606
ELF2	-0.0939604	7.27875	-10.243	1.44889e-24	4.73876e-24	43.074
PPP4R1	-0.0938598	7.07662	-13.3309	2.21454e-40	9.90951e-40	79.2315
FARP1	-0.0937524	6.9451	-19.686	1.63269e-85	1.18219e-84	182.766
PARVA	-0.0937351	6.96661	-18.1262	6.9456e-73	4.55018e-72	153.769
CEBPZOS	-0.0937014	7.17951	-11.3317	1.11064e-29	4.09662e-29	54.7535
EIF3I	0.09366	7.98688	7.99515	1.35919e-15	3.51964e-15	22.6566
ANG	0.0936558	7.00777	15.9107	1.12626e-56	6.28875e-56	116.574
B3GNT5	0.0936001	7.22005	10.7522	6.77256e-27	2.33554e-26	48.392
IMP3	-0.0935882	8.11907	-7.59958	3.09262e-14	7.65284e-14	19.5811
TERF1	-0.0935844	7.25206	-10.4991	1.00629e-25	3.3836e-25	45.7169
FOXN1	0.0935755	6.92518	23.3736	2.45257e-119	2.38113e-118	260.476
EGR2	-0.0935369	7.00024	-15.4692	1.09118e-53	5.87966e-53	109.726
YWHAB	0.0935217	8.28429	7.62668	2.50885e-14	6.22734e-14	19.7868
NDUFB10	-0.0934957	8.05555	-7.9153	2.58557e-15	6.6211e-15	22.0233
POU2F3	0.0934325	7.0529	13.9814	3.16538e-44	1.50606e-43	88.0375
PCNP	-0.0933963	7.82445	-8.05205	8.56231e-16	2.23783e-15	23.1118
CTDSP2	-0.0933737	7.12604	-12.1862	4.7716e-34	1.90334e-33	64.737
BHLHE41	-0.0933488	6.95414	-18.6591	4.37294e-77	2.99528e-76	163.414
RNF126	0.0932553	7.26349	10.5104	8.93285e-26	3.00832e-25	45.8349
MYLIP	-0.0931728	7.33152	-9.06168	1.39198e-19	4.01988e-19	31.7212
ARL3	-0.093169	7.12622	-12.2733	1.64613e-34	6.61931e-34	65.7943
LUC7L3	-0.0931401	8.05014	-7.42811	1.14279e-13	2.77167e-13	18.2961
ATIC	-0.0930643	7.05838	-13.8496	1.96772e-43	9.28027e-43	86.2197
COX6B1	0.0929767	8.33553	7.79131	6.93175e-15	1.74944e-14	21.0524
TRIAP1	0.0929527	7.30554	10.2085	2.06586e-24	6.73619e-24	42.7226
ODF2L	-0.0929064	7.11376	-12.2487	2.22531e-34	8.92608e-34	65.4948
PCNT	0.0928897	7.12063	12.3328	7.91427e-35	3.19636e-34	66.5218
SLITRK6	-0.0927728	6.9705	-17.3148	1.03776e-66	6.44586e-66	139.598
STX11	0.0927371	6.93882	20.6741	4.91648e-94	3.83474e-93	202.338
MEGF9	0.0927256	7.16325	11.5452	9.62414e-31	3.6477e-30	57.181
RPL5	-0.0926989	11.8815	-16.5599	3.25899e-61	1.91222e-60	126.985
TCEB1	-0.0926787	7.82019	-7.88319	3.34272e-15	8.53297e-15	21.7704
MRPL15	0.0926595	7.22613	10.8738	1.8128e-27	6.38081e-27	49.699
SLC7A2	-0.0926304	6.9306	-21.0468	2.38722e-97	1.92226e-96	209.951
DSG2	-0.0926108	6.96039	-17.8702	6.61548e-71	4.23942e-70	149.227
MED10	-0.0925943	7.4505	-9.12056	8.11536e-20	2.35944e-19	32.2544
FIS1	0.0924669	7.68886	8.25336	1.6279e-16	4.32636e-16	24.7479
FAM111A	-0.0924358	7.05134	-13.6319	3.87872e-42	1.79269e-41	83.2542
YTHDF2	-0.0924348	7.72733	-8.12147	4.85222e-16	1.27487e-15	23.6714
KDM5A	0.0923548	7.44808	8.83791	1.04884e-18	2.95891e-18	29.726
CTTNBP2NL	0.0923137	7.27744	10.1224	4.97662e-24	1.60733e-23	41.8517
SUB1	-0.092297	8.40638	-7.83287	4.98888e-15	1.26801e-14	21.3762
ATP1B1	-0.0922942	7.00324	-15.4333	1.8946e-53	1.01579e-52	109.176
SLC9A3R1	0.0922709	7.02928	14.969	2.10348e-50	1.08375e-49	102.194
MAPK13	0.092248	7.43538	9.0627	1.37903e-19	3.98606e-19	31.7304
SLC25A38	-0.092179	7.02066	-14.9515	2.72842e-50	1.40238e-49	101.935
CBR3	-0.0921364	7.23104	-10.0676	8.67398e-24	2.78896e-23	41.3014
ANKRD11	0.0920667	7.62175	7.99273	1.38602e-15	3.58767e-15	22.6373
MAF	0.0919957	7.2479	10.1548	3.57661e-24	1.15922e-23	42.1789
REXO2	0.0917985	7.75938	8.02478	1.06891e-15	2.78187e-15	22.8933
SFT2D1	-0.0917002	7.27168	-10.3134	7.00637e-25	2.30668e-24	43.7939
ZNF462	-0.0915935	6.98148	-16.5056	7.93911e-61	4.62888e-60	126.097
PSMG2	-0.0915851	7.54616	-8.68712	3.97875e-18	1.10432e-17	28.4095
ZNF281	-0.0915377	7.10524	-12.16	6.562e-34	2.61268e-33	64.4205
DDX3Y	-0.091498	7.35598	-9.30042	1.52905e-20	4.51247e-20	33.9044
SLC39A4	0.0913885	7.1486	11.514	1.3792e-30	5.20296e-30	56.8238
GPX3	0.0913501	6.91945	22.3208	4.10366e-109	3.7059e-108	236.982
IFIT1	-0.0913143	6.92327	-20.9991	6.41783e-97	5.16141e-96	208.964
SNAP23	-0.0913105	7.14503	-11.6268	3.7332e-31	1.42328e-30	58.121
SDC4	0.0911036	7.17876	10.8411	2.58692e-27	9.04164e-27	49.3464
TRIM22	-0.0910916	6.94529	-19.0729	1.9803e-80	1.39181e-79	171.092
OCIAD1	-0.0910009	7.63595	-8.18698	2.82665e-16	7.47226e-16	24.2039
AF131217-1	-0.0909409	6.92378	-21.216	7.14649e-99	5.86411e-98	213.452
A2ML1	0.0909269	6.90787	25.6474	6.41927e-143	7.49223e-142	314.684
CSNK2B	-0.090876	7.50353	-8.65685	5.186e-18	1.43486e-17	28.1479
TM2D3	-0.0908308	7.17321	-11.1818	6.0223e-29	2.19381e-28	53.0761
KLK1	0.0907973	6.95654	18.49	9.66839e-76	6.53931e-75	160.327
CHMP4C	0.0907252	7.00555	15.557	2.82377e-54	1.52791e-53	111.072
ZMPSTE24	-0.0907225	7.09322	-12.5743	3.92038e-36	1.62183e-35	69.5078
HERPUD1	-0.0905533	8.44832	-6.50967	7.69907e-11	1.67504e-10	11.9103
SERTAD1	0.0905489	7.71028	7.34517	2.12847e-13	5.11054e-13	17.685
ALDH9A1	0.0905112	7.41782	9.04544	1.61424e-19	4.65137e-19	31.5748
LAMC2	-0.0905079	6.9505	-18.6076	1.12565e-76	7.67768e-76	162.471
TM2D1	-0.0904767	7.15683	-11.3239	1.2133e-29	4.47276e-29	54.6658
NIT2	0.0904693	7.28875	9.93525	3.28235e-23	1.03631e-22	39.9836
ZHX1	0.0904454	7.40894	9.01772	2.07771e-19	5.97087e-19	31.3254
UBAC1	0.0903638	7.29267	9.84053	8.41728e-23	2.63182e-22	39.0513
MARCH5	-0.0903116	7.27118	-9.95957	2.57371e-23	8.15767e-23	40.2244
LARP7	-0.0902495	7.40255	-8.81194	1.3216e-18	3.72189e-18	29.4977
TAF15	-0.09023	7.47453	-8.59571	8.83257e-18	2.42305e-17	27.6223
ZNF721	-0.090205	7.15699	-11.1305	1.06848e-28	3.87049e-28	52.5073
COPS4	-0.09012	7.25991	-10.2462	1.4019e-24	4.5874e-24	43.1067
POLR2F	0.0901009	7.5122	8.66883	4.67025e-18	1.29438e-17	28.2513
PSMB10	-0.0900534	6.97273	-16.8076	5.43845e-63	3.25e-62	131.063
ARHGEF35	-0.0898511	7.10943	-12.1002	1.35626e-33	5.38342e-33	63.6994
GMFB	-0.0898438	7.04964	-13.5084	2.06068e-41	9.37015e-41	81.593
MAPRE1	-0.0896546	7.45776	-8.61926	7.19752e-18	1.97955e-17	27.8244
TCTEX1D2	-0.0895826	7.05886	-13.2663	5.21741e-40	2.325e-39	78.3794
C12orf65	-0.0895774	7.14121	-11.1017	1.4722e-28	5.31504e-28	52.1893
POLB	-0.0895744	7.02216	-14.2358	8.87724e-46	4.29964e-45	91.5936
RANGAP1	0.0895297	7.0567	13.4679	3.55345e-41	1.61352e-40	81.0511
CAMSAP2	-0.0894861	7.1646	-11.079	1.89432e-28	6.81238e-28	51.9392
PIGP	-0.0893772	7.13852	-11.4722	2.23141e-30	8.35939e-30	56.3463
MEG3	0.0893693	7.59998	6.19766	5.83626e-10	1.22563e-09	9.93165
ILF2	0.0893607	7.89256	7.59132	3.2958e-14	8.14626e-14	19.5185
GPR137B	0.089261	6.9872	16.4078	3.91199e-60	2.26252e-59	124.509
TNC	-0.0892154	6.90758	-23.3645	3.0617e-119	2.96361e-118	260.255
RPL4	0.089189	11.1372	13.6819	1.96274e-42	9.11061e-42	83.9317
C19orf53	-0.0891823	7.85294	-7.69979	1.4217e-14	3.55616e-14	20.3455
ADAM17	0.0891232	7.09358	12.3713	4.92001e-35	1.99704e-34	66.9941
PSMD2	0.089112	7.41656	8.99726	2.50203e-19	7.16798e-19	31.1417
ACTG1	-0.0890906	10.9813	-9.64614	5.65646e-22	1.73258e-21	37.1657
CCDC124	0.0890297	7.12015	11.9947	4.8335e-33	1.8976e-32	62.4372
LRPAP1	-0.0889393	7.42758	-8.86604	8.15826e-19	2.3096e-18	29.9742
EML3	0.0887873	7.05069	13.3458	1.81857e-40	8.16021e-40	79.4274
MIR99AHG	-0.0887202	7.01309	-14.4029	8.20718e-47	4.01775e-46	93.9631
FAM174A	-0.0886633	7.31054	-9.48387	2.69742e-21	8.1161e-21	35.6202
GTPBP4	0.0886456	7.25711	9.97614	2.18001e-23	6.93016e-23	40.3888
UNG	0.0885895	7.12752	11.6014	5.01581e-31	1.9089e-30	57.8278
CAT	-0.088543	7.37259	-9.05734	1.44815e-19	4.18025e-19	31.6821
SRRM2	0.0885034	8.16701	7.30811	2.80407e-13	6.69292e-13	17.4142
NMRAL1	-0.0884268	7.17786	-10.8648	1.99893e-27	7.01688e-27	49.6021
OGFR	-0.0884267	7.05431	-13.2612	5.58087e-40	2.48525e-39	78.3124
JARID2	0.0883862	7.21172	10.1862	2.59589e-24	8.44742e-24	42.4963
RBM17	-0.0882548	7.50894	-8.36923	6.14971e-17	1.65477e-16	25.7078
PRKDC	0.0881763	7.50733	8.26963	1.42111e-16	3.78925e-16	24.8818
TES	-0.0881612	7.1407	-11.1987	4.97974e-29	1.81812e-28	53.2647
CTD-3252C9-4	0.0881487	7.47206	7.63345	2.38112e-14	5.91484e-14	19.8382
NAA10	0.0880663	7.28445	9.76265	1.81362e-22	5.62981e-22	38.2914
CTSV	-0.0880412	6.97765	-15.1287	1.9385e-51	1.01165e-50	104.568
CLP1	0.0879633	7.20172	10.4366	1.94221e-25	6.48338e-25	45.0652
TRAF4	-0.0879549	7.0878	-12.1586	6.67595e-34	2.65641e-33	64.4034
ARHGAP32	0.0878482	7.01602	14.5601	8.52149e-48	4.21576e-47	96.2174
VPS13D	0.0878132	7.07134	12.7519	4.15176e-37	1.75345e-36	71.7392
EPRS	0.0878108	7.34895	9.157	5.80139e-20	1.6943e-19	32.5861
FAM13B	-0.0876185	7.07872	-12.4041	3.28075e-35	1.33585e-34	67.3967
STMN3	-0.0875832	6.96429	-16.9318	6.84417e-64	4.13592e-63	133.128
DTD1	0.0875649	7.13341	11.5618	7.94617e-31	3.01702e-30	57.3711
TRIM7	0.087432	7.08833	12.4134	2.92047e-35	1.19065e-34	67.5123
CALCOCO1	-0.087336	7.15859	-10.8265	3.03206e-27	1.05803e-26	49.1889
DCT	-0.0872241	7.21096	-8.56986	1.10563e-17	3.02411e-17	27.4008
MT-ND1	-0.0871936	11.0838	-12.5547	5.01274e-36	2.06976e-35	69.2635
GRAMD3	-0.0871785	7.00938	-14.5445	1.06748e-47	5.27299e-47	95.9932
MGME1	-0.0871145	7.37373	-8.76575	1.99079e-18	5.57007e-18	29.0932
HELZ	-0.0871137	7.161	-10.801	3.99778e-27	1.39051e-26	48.9147
SERINC5	0.0869588	7.05246	13.165	1.98544e-39	8.76306e-39	77.0505
NDUFC2	0.0868636	7.80227	7.59757	3.1408e-14	7.7691e-14	19.5659
SCOC	-0.0868438	7.41658	-8.65558	5.24386e-18	1.45025e-17	28.137
UPF3A	-0.0868136	7.42972	-8.41227	4.26964e-17	1.15416e-16	26.0677
DBNL	0.0867673	7.17693	10.8007	4.01008e-27	1.39404e-26	48.9117
PWP1	-0.0867468	7.38443	-8.73263	2.66678e-18	7.43569e-18	28.8045
LRRC59	0.0867252	7.1607	10.8562	2.19448e-27	7.69495e-27	49.5095
PPP1CB	0.086712	7.53742	7.88432	3.31267e-15	8.45961e-15	21.7793
VDAC2	-0.0866808	8.42506	-7.26244	3.9315e-13	9.33569e-13	17.0823
EEF1E1	0.086573	7.29485	9.49088	2.52262e-21	7.60788e-21	35.6865
EIF3D	-0.086516	8.25374	-7.146	9.22054e-13	2.16406e-12	16.2455
NEU1	-0.0865096	7.18751	-10.117	5.25914e-24	1.69689e-23	41.797
MT-CYB	-0.0865083	12.1248	-15.4513	1.43786e-53	7.72194e-53	109.451
AIDA	-0.0864895	7.13737	-11.1933	5.29249e-29	1.93122e-28	53.2043
IRS1	-0.0864125	6.95515	-17.2926	1.51888e-66	9.41616e-66	139.218
RBMX2	-0.0863877	7.13321	-11.1875	5.64416e-29	2.05722e-28	53.1404
RPL11	0.0862825	12.4008	18.2126	1.46898e-73	9.70219e-73	155.318
PTGES2	0.086236	7.06379	12.8691	9.27171e-38	3.96238e-37	73.2293
CYSRT1	0.0862244	6.93035	18.0526	2.60712e-72	1.70451e-71	152.451
TFAP2A	0.0861914	7.60201	7.72017	1.21243e-14	3.03742e-14	20.5022
GSR	-0.0861423	6.9955	-15.1628	1.15588e-51	6.05176e-51	105.083
MTCH2	0.0861128	7.28708	9.50502	2.20358e-21	6.655e-21	35.8203
BTG2	0.0860876	8.35762	5.38771	7.21202e-08	1.36314e-07	5.24749
MRPL52	0.0860843	7.35085	9.04299	1.65081e-19	4.75464e-19	31.5526
DCAF13	0.0860533	7.323	9.17576	4.8785e-20	1.42606e-19	32.7574
GTF2B	-0.0860324	7.29958	-9.07893	1.18883e-19	3.44399e-19	31.8771
ANKRD36	-0.0859846	7.17294	-10.3946	3.01134e-25	1.00058e-24	44.6306
MOB1A	-0.0859841	7.31551	-9.25621	2.31131e-20	6.79624e-20	33.4959
CUTA	-0.0858591	8.1422	-7.13675	9.86104e-13	2.31188e-12	16.1796
PTP4A2	-0.0858539	7.39636	-8.56038	1.1994e-17	3.27922e-17	27.3204
SLC39A6	0.0858372	7.2538	9.48529	2.66089e-21	8.01367e-21	35.6337
THUMPD1	-0.0857674	7.48733	-8.06634	7.62085e-16	1.99419e-15	23.2266
PSMA2	-0.0857236	7.82584	-7.47339	8.11462e-14	1.97773e-13	18.6326
ARRDC4	-0.0857035	7.06583	-12.3456	6.76211e-35	2.73616e-34	66.6781
SNX9	-0.0856883	7.06295	-12.6345	1.83721e-36	7.66414e-36	70.261
SH3BP1	-0.0856713	6.99344	-15.1695	1.04485e-51	5.47931e-51	105.183
RAB3D	0.0856602	7.05498	12.881	7.95467e-38	3.40628e-37	73.3816
TACC2	0.085643	7.27805	9.34659	9.91162e-21	2.94119e-20	34.3331
USP3	0.0855875	7.17114	10.5738	4.56967e-26	1.54537e-25	46.4993
SESN1	0.0855651	7.04383	13.1495	2.43341e-39	1.07183e-38	76.8482
ZG16B	-0.0855423	7.04751	-12.8848	7.57101e-38	3.2463e-37	73.4307
CYP4B1	0.0853594	6.90934	22.6132	6.56091e-112	6.0089e-111	243.407
MED31	-0.0853423	7.20243	-9.99255	1.84904e-23	5.89542e-23	40.5518
SUN1	-0.0852949	7.3681	-8.65372	5.32986e-18	1.4734e-17	28.1209
SPG20	-0.0852764	7.176	-10.3974	2.9254e-25	9.72526e-25	44.6593
SNX3	-0.0852361	8.20216	-7.1809	7.15171e-13	1.68401e-12	16.4949
PICALM	-0.0852204	7.15588	-10.7466	7.19856e-27	2.48112e-26	48.3315
ARHGEF7	0.0851053	7.02326	13.8445	2.11191e-43	9.94581e-43	86.1493
SAMD9	-0.0850754	6.98888	-14.6869	1.34842e-48	6.76408e-48	98.0525
GAN	0.0850666	7.17407	10.302	7.88375e-25	2.59026e-24	43.677
UXS1	-0.0850326	7.00161	-14.5971	4.98041e-48	2.47718e-47	96.752
CLDN8	0.0849898	6.96872	16.4259	2.91707e-60	1.69164e-59	124.801
WAC	-0.0849854	7.37142	-8.70139	3.51033e-18	9.7583e-18	28.5332
TMEM30B	-0.0849663	7.07586	-11.9831	5.55239e-33	2.17718e-32	62.2995
ACADM	-0.0849121	7.20191	-9.95398	2.72177e-23	8.61848e-23	40.169
JKAMP	-0.0849109	7.13894	-11.0302	3.25447e-28	1.16134e-27	51.4024
RNF43	-0.0849038	7.17369	-10.2902	8.90635e-25	2.92179e-24	43.5561
TMEM52	-0.0848293	6.95811	-16.6161	1.30068e-61	7.68057e-61	127.9
UBE2G1	-0.0847735	7.57905	-7.6985	1.43607e-14	3.59074e-14	20.3356
XAF1	-0.0847147	6.92664	-19.1399	5.62824e-81	3.97295e-80	172.346
CWF19L2	-0.0846458	7.14912	-10.3988	2.88347e-25	9.59079e-25	44.6736
NDUFAB1	0.084441	7.73536	7.58304	3.51239e-14	8.66505e-14	19.4559
RNPS1	0.0844177	7.85769	7.15481	8.64839e-13	2.03273e-12	16.3084
CDC42SE2	-0.0843534	7.04486	-12.9274	4.3765e-38	1.88657e-37	73.9755
C4orf27	-0.0843395	7.33184	-8.81021	1.34212e-18	3.77804e-18	29.4825
PRMT1	-0.0843083	7.64714	-7.50348	6.4561e-14	1.57946e-13	18.8574
CFAP20	-0.0842653	7.56525	-7.64487	2.17923e-14	5.42376e-14	19.9254
UBN2	0.0842498	7.03314	13.3226	2.47304e-40	1.10586e-39	79.1217
EIF3H	-0.0842474	8.8048	-7.42694	1.15292e-13	2.79414e-13	18.2874
KRT80	0.0841733	6.92377	20.8469	1.44227e-95	1.14286e-94	205.859
PDLIM2	-0.0841719	7.15003	-10.3438	5.11187e-25	1.68812e-24	44.1062
RNF5	-0.0841169	7.34208	-8.80679	1.38361e-18	3.88974e-18	29.4525
NEIL1	-0.0840724	7.00605	-14.0405	1.38775e-44	6.63696e-44	88.8579
ZNF44	0.0840358	7.05779	12.5779	3.74553e-36	1.55148e-35	69.5531
JAGN1	-0.0839955	7.19939	-10.0502	1.03478e-23	3.32384e-23	41.1267
CDC5L	-0.0839759	7.37286	-8.4711	2.58505e-17	7.02308e-17	26.5627
BORCS7	-0.0837493	7.23763	-9.45262	3.63314e-21	1.08859e-20	35.3257
NOP56	0.083736	7.67909	7.22224	5.28458e-13	1.24936e-12	16.7919
MRPS7	0.0837301	7.33042	8.93927	4.22696e-19	1.20403e-18	30.6237
RYBP	-0.08366	7.19362	-9.81941	1.03706e-22	3.23476e-22	38.8447
HNRNPH3	-0.0836427	7.82659	-6.93303	4.23617e-12	9.68224e-12	14.7498
MXD1	0.0836273	6.96754	15.9803	3.75685e-57	2.11233e-56	117.667
UBXN6	-0.0836257	7.10429	-11.4133	4.38245e-30	1.63043e-29	55.6764
TBL1XR1	-0.0835907	7.31182	-8.83237	1.1019e-18	3.10725e-18	29.6773
WNT7A	-0.0835544	6.90033	-24.0032	1.1673e-125	1.19427e-124	275.008
KIAA0101	0.0835241	6.98482	13.0663	7.2417e-39	3.17241e-38	75.764
CCDC59	-0.0835213	7.45593	-8.07485	7.10925e-16	1.86258e-15	23.295
TAF1B	-0.0834836	7.14033	-10.5818	4.19946e-26	1.42092e-25	46.5831
WWP1	-0.0834581	7.11828	-11.0104	4.04844e-28	1.44068e-27	51.1858
MMAB	0.0833424	7.09594	11.6563	2.648e-31	1.01134e-30	58.462
EPC1	-0.0833155	7.26971	-8.99382	2.58132e-19	7.38859e-19	31.1109
FAM110C	-0.0833112	7.00207	-14.0664	9.654e-45	4.62733e-44	89.219
XRN2	-0.0832949	7.52037	-7.7579	9.01906e-15	2.27004e-14	20.7934
FAM46C	-0.0832937	6.96551	-15.778	9.11667e-56	5.03832e-55	114.491
TSPAN3	-0.0832545	7.11984	-11.0055	4.27557e-28	1.51983e-27	51.1317
CDK6	-0.0831438	7.09248	-11.2834	1.91838e-29	7.0319e-29	54.2112
KCTD1	0.0831344	7.44254	8.03392	9.92403e-16	2.58745e-15	22.9664
ILF3	-0.0830607	7.76174	-7.25607	4.12056e-13	9.78105e-13	17.0362
HMGA1	0.0830148	7.62657	7.42358	1.18247e-13	2.86039e-13	18.2626
POLR2J3	0.0829214	7.20717	9.58357	1.0362e-21	3.15893e-21	36.5667
FNDC3A	-0.0829003	7.06556	-12.0863	1.604e-33	6.35895e-33	63.5328
UBE2H	-0.0828534	7.19355	-9.80802	1.16051e-22	3.61806e-22	38.7333
RIT1	0.0828071	7.0901	11.533	1.10792e-30	4.1869e-30	57.0412
MLANA	-0.0827893	7.14069	-9.23912	2.71185e-20	7.96312e-20	33.3379
FGFR1OP2	-0.0827435	7.36525	-8.44014	3.36785e-17	9.12679e-17	26.3017
PIM3	0.0827361	7.16924	10.2488	1.36468e-24	4.46785e-24	43.1333
ARL5B	-0.0826979	7.31714	-8.4802	2.39127e-17	6.50481e-17	26.6396
KAT6B	-0.0826572	7.21833	-9.47376	2.97048e-21	8.9211e-21	35.5248
HDAC5	0.0825009	7.09094	11.5104	1.43848e-30	5.41712e-30	56.782
C14orf1	0.0824956	7.18831	10.0267	1.31107e-23	4.19672e-23	40.8923
LINC00969	0.082481	7.22814	9.45786	3.45639e-21	1.03612e-20	35.375
HMGCS2	-0.0824788	7.05837	-11.558	8.30256e-31	3.15049e-30	57.3276
TMEM256	0.0824049	7.27482	9.18393	4.52326e-20	1.32401e-19	32.8321
SERPINB3	0.0823761	6.9727	11.976	6.0567e-33	2.37349e-32	62.2132
ZBTB7B	0.0823191	7.11055	11.0461	2.72801e-28	9.75625e-28	51.5774
IGSF8	0.0823034	7.06919	12.0576	2.26729e-33	8.96654e-33	63.189
SAR1B	0.0822882	7.1094	11.2246	3.72491e-29	1.36152e-28	53.5528
UBE2G2	0.0822854	7.14921	10.4652	1.4381e-25	4.82301e-25	45.363
EPB41L2	-0.0822483	6.93978	-17.8926	4.45099e-71	2.86655e-70	149.622
SLBP	0.0822462	7.43494	7.92074	2.47525e-15	6.3411e-15	22.0662
NXT1	0.0822414	7.60184	7.48387	7.49442e-14	1.82864e-13	18.7108
LAMA5	-0.0821806	7.00459	-13.6977	1.58139e-42	7.35631e-42	84.1466
CWC22	-0.0821787	7.13815	-10.4467	1.74699e-25	5.84076e-25	45.1702
EIF3F	0.0821563	8.72094	7.06104	1.70311e-12	3.95556e-12	15.6434
KREMEN1	0.0820227	7.09394	11.4479	2.94782e-30	1.1005e-29	56.0699
PTPN2	-0.0819427	7.22321	-9.45011	3.72113e-21	1.11444e-20	35.302
JOSD2	0.0818699	7.12356	10.9273	1.01022e-27	3.5636e-27	50.2789
EIF2S1	0.0817756	7.41249	8.21166	2.30354e-16	6.1094e-16	24.4057
CCDC82	-0.0817409	7.06425	-11.7196	1.26307e-31	4.85265e-31	59.1969
ETFB	-0.0817363	7.73551	-7.15733	8.49136e-13	1.998e-12	16.3264
CRYZ	0.0816636	7.10951	11.0556	2.45764e-28	8.79906e-28	51.6809
TRIM38	-0.08162	7.10728	-10.8012	3.99013e-27	1.3886e-26	48.9166
CCNC	-0.0815259	7.30769	-8.79053	1.59842e-18	4.4878e-18	29.3099
SDR16C5	0.0813385	7.08658	11.0704	2.08393e-28	7.47762e-28	51.8446
GOLIM4	-0.0812754	7.11773	-10.7026	1.15541e-26	3.96122e-26	47.8624
MRPL18	-0.081237	7.60361	-7.44202	1.02888e-13	2.4982e-13	18.3993
TMEM243	-0.0810234	7.14829	-10.2992	8.1143e-25	2.66466e-24	43.6484
SLC27A3	-0.080946	7.08321	-11.3163	1.32248e-29	4.86969e-29	54.5803
MPHOSPH6	0.0809112	7.23167	9.24765	2.50335e-20	7.35758e-20	33.417
SNW1	-0.0809036	7.58048	-7.39227	1.49634e-13	3.60752e-13	18.0312
EXPH5	-0.0809012	7.65499	-6.86644	6.76203e-12	1.53415e-11	14.2914
NDRG2	0.080879	7.12923	10.6426	2.19783e-26	7.47171e-26	47.2249
CFL1	0.0808402	9.34073	7.22206	5.29173e-13	1.2506e-12	16.7906
LINC00998	-0.0807323	7.42553	-7.9444	2.04688e-15	5.26456e-15	22.2533
IFI6	-0.0806891	6.95748	-13.5484	1.20645e-41	5.51689e-41	82.1255
TBC1D5	-0.0806509	7.07218	-11.5994	5.13461e-31	1.95296e-30	57.8046
DENND4C	-0.0806308	7.09228	-11.1331	1.03728e-28	3.75957e-28	52.5367
ATP5O	0.080582	8.59264	6.8284	8.81584e-12	1.99173e-11	14.0316
DAZAP1	0.0804939	7.1248	10.683	1.42612e-26	4.87899e-26	47.6537
PSMB2	-0.0804614	7.61872	-7.35708	1.94739e-13	4.68273e-13	17.7724
IDH3A	-0.0804346	7.08791	-11.3045	1.51089e-29	5.5508e-29	54.4481
CHMP4B	0.0804303	7.50271	7.73701	1.06257e-14	2.66716e-14	20.632
ASPH	-0.0804229	7.27066	-8.85651	8.88407e-19	2.51178e-18	29.89
ZC3H13	-0.0804027	7.48317	-7.49617	6.82572e-14	1.66862e-13	18.8026
HSPA8	-0.0803444	8.86333	-5.69223	1.27037e-08	2.49445e-08	6.93205
DPM1	-0.0802347	7.63904	-7.30208	2.93248e-13	6.99426e-13	17.3702
RBP7	0.0802188	6.98115	14.7061	1.01693e-48	5.11314e-48	98.3333
ARPC5L	0.0801586	7.76174	6.87002	6.59521e-12	1.49683e-11	14.3159
MBNL1	-0.080134	7.4931	-7.60739	2.91182e-14	7.2082e-14	19.6403
MT-ND3	-0.0801295	10.5001	-9.98113	2.07364e-23	6.605e-23	40.4383
CDCA7	-0.0801195	7.09661	-10.5137	8.62777e-26	2.90709e-25	45.8694
CPNE1	-0.0800314	7.27699	-8.82882	1.1373e-18	3.20565e-18	29.6461
SMARCC1	0.0799825	7.4082	8.02476	1.06912e-15	2.78187e-15	22.8931
SERINC3	-0.0799745	7.24955	-9.00005	2.43958e-19	6.99526e-19	31.1667
PRKD3	-0.0799489	6.97607	-14.656	2.11566e-48	1.05963e-47	97.6041
ADGRF4	0.0799006	6.90357	23.7969	1.43236e-123	1.4494e-122	270.207
ARHGEF28	-0.0798931	7.13167	-10.2336	1.59668e-24	5.21422e-24	42.9778
WDR34	-0.0798523	7.04144	-12.3561	5.93758e-35	2.40554e-34	66.8073
C10orf54	0.0798417	6.97744	14.911	4.98167e-50	2.55444e-49	101.336
CEP350	0.0798257	7.37191	8.07621	7.03028e-16	1.84263e-15	23.306
AKR1B10	0.0797843	6.99036	13.5961	6.3068e-42	2.90248e-41	82.7706
SNTB2	-0.0797822	7.01885	-12.9504	3.25051e-38	1.40587e-37	74.2712
SIAH2	-0.0797607	7.1956	-9.36396	8.41535e-21	2.50063e-20	34.4949
CAMSAP1	0.0797088	7.02572	12.878	8.26589e-38	3.53721e-37	73.3434
PARD3	0.0796426	7.19614	9.53705	1.62125e-21	4.92854e-21	36.1239
COTL1	-0.0795519	6.94982	-16.5332	5.06382e-61	2.96313e-60	126.546
SMS	-0.0795399	7.16138	-9.91151	4.15962e-23	1.312e-22	39.7491
PTPRK	-0.0795017	7.02495	-12.6681	1.20238e-36	5.02558e-36	70.6823
C10orf99	0.0793889	6.90928	20.8422	1.59554e-95	1.26122e-94	205.758
C9orf3	-0.0793851	8.09573	-6.3252	2.57903e-10	5.50909e-10	10.7289
ATP5H	0.0793579	8.05871	6.65668	2.86841e-11	6.3344e-11	12.8762
SF3B2	-0.0792658	7.82025	-6.85429	7.36095e-12	1.66711e-11	14.2083
GBE1	-0.0792505	7.0411	-12.1967	4.19856e-34	1.67683e-33	64.8641
HLA-F	-0.0792321	7.08411	-11.0526	2.53831e-28	9.08284e-28	51.6489
CASC4	-0.0791907	7.00656	-13.4118	7.5369e-41	3.40318e-40	80.3034
[truncated: 3,142 more rows]
