# Supplementary material for: Single-Cell Transcriptomics Reveals Spatial and Temporal Turnover of Keratinocyte Differentiation Regulators
Source: Front Genet. 2019 Sep 3;10:775. doi: 10.3389/fgene.2019.00775 (PMC6733986; doi:10.3389/fgene.2019.00775)
Supplement: Supplementary file 2 [file DataSheet_2.zip › Data_Sheet_2_Finnegan_et_al_Frontiers/S4_table_GO.geneModules.xlsx]

## Sheet: BK_geneModule1
Table S4A: Full DAVID gene ontology output for BK Gene Module 1
Category	Term	Count	%	PValue	Genes	List Total	Pop Hits	Pop Total	Fold Enrichment	Bonferroni	Benjamini	FDR
UP_SEQ_FEATURE	glycosylation site:N-linked (GlcNAc...)	32	43.8356	1.7026e-10	P3H2, LAMB4, NRG1, COL7A1, WNT7A, WNT7B, DLK2, WNT3, LAMA3, DST, GDPD2, KREMEN2, ITGA3, SLC7A1, CDCP1, COL4A6, SLC38A5, IL20RB, DDR1, GYLTL1B, JAG2, COL17A1, CLSTN1, TMEM30B, FGFR2, ITGB4, MST1R, FJX1, PRNP, DLL1, LAMB3, CELSR1	73	1474	11528	3.42834	7.40633e-08	7.40633e-08	2.40378e-07
UP_KEYWORDS	Epidermolysis bullosa	7	9.58904	2.16929e-10	ITGA3, COL17A1, LAMB3, COL7A1, ITGB4, LAMA3, DST	73	15	11640	74.411	3.05869e-08	3.05869e-08	2.56274e-07
UP_KEYWORDS	Disulfide bond	26	35.6164	1.76445e-09	LAMB4, NRG1, COL7A1, WNT7A, WNT7B, DLK2, WNT3, LAMA3, KREMEN2, ITGA3, CDCP1, COL4A6, IL20RB, DDR1, VSIG8, JAG2, COL17A1, FGFR2, CXCL14, ITGB4, MST1R, PRNP, GSDMC, DLL1, LAMB3, CELSR1	73	1062	11640	3.90372	2.48787e-07	1.24394e-07	2.08447e-06
UP_KEYWORDS	Signal	31	42.4658	4.43196e-09	P3H2, LAMB4, SERINC2, COL7A1, NRG1, WNT7A, WNT7B, DLK2, EML2, WNT3, LAMA3, KREMEN2, ITGA3, CDCP1, COL4A6, IL20RB, DDR1, VSIG8, GYLTL1B, JAG2, CLSTN1, FGFR2, CXCL14, ITGB4, MST1R, FJX1, PRNP, DLL1, TNS4, LAMB3, CELSR1	73	1591	11640	3.10686	6.24906e-07	2.08302e-07	5.2358e-06
UP_KEYWORDS	Glycoprotein	31	42.4658	8.48678e-09	P3H2, LAMB4, NRG1, COL7A1, WNT7A, WNT7B, DLK2, WNT3, LAMA3, GDPD2, KREMEN2, ITGA3, SLC7A1, CDCP1, COL4A6, SLC38A5, IL20RB, DDR1, GYLTL1B, JAG2, COL17A1, CLSTN1, TMEM30B, FGFR2, ITGB4, MST1R, FJX1, PRNP, DLL1, LAMB3, CELSR1	73	1635	11640	3.02325	1.19663e-06	2.99159e-07	1.00261e-05
UP_SEQ_FEATURE	signal peptide	27	36.9863	1.00734e-08	LAMB4, P3H2, COL7A1, WNT7A, WNT7B, DLK2, WNT3, LAMA3, KREMEN2, ITGA3, CDCP1, COL4A6, IL20RB, DDR1, VSIG8, JAG2, CLSTN1, FGFR2, CXCL14, ITGB4, MST1R, FJX1, PRNP, DLL1, TNS4, LAMB3, CELSR1	73	1237	11528	3.44687	4.38194e-06	2.19097e-06	1.42219e-05
GOTERM_CC_DIRECT	GO:0005886~plasma membrane	31	42.4658	1.31451e-07	WNT7A, WNT7B, ALDH3A1, WNT3, DGKA, GDPD2, AJUBA, KREMEN2, ITGA3, SLC7A1, CDCP1, SLC38A5, ARRDC1, IL20RB, DDR1, ALOX15B, DLG5, JAG2, SYT8, COL17A1, RIN1, TMEM30B, FGFR2, ITGB4, MST1R, PRNP, GSDMC, DLL1, CELSR1, LIMA1, PLCD4	69	1836	10852	2.65552	1.41966e-05	1.41966e-05	0.000148014
UP_KEYWORDS	Extracellular matrix	9	12.3288	1.45265e-07	LAMB4, COL17A1, LAMB3, COL7A1, WNT7A, WNT7B, COL4A6, WNT3, LAMA3	73	98	11640	14.6436	2.04822e-05	4.09648e-06	0.000171613
UP_KEYWORDS	Basement membrane	6	8.21918	1.90843e-07	LAMB4, COL17A1, LAMB3, COL7A1, COL4A6, LAMA3	73	22	11640	43.4869	2.69085e-05	4.4848e-06	0.000225457
UP_KEYWORDS	Cell adhesion	11	15.0685	2.36262e-07	AJUBA, ITGA3, LAMB4, LAMB3, COL7A1, CLSTN1, COL4A6, ITGB4, PDZD2, LAMA3, DST	73	190	11640	9.23143	3.33124e-05	4.75899e-06	0.000279114
UP_SEQ_FEATURE	topological domain:Extracellular	20	27.3973	4.77162e-07	JAG2, SYT8, COL17A1, NRG1, CLSTN1, FGFR2, DLK2, ITGB4, MST1R, GDPD2, KREMEN2, ITGA3, DLL1, SLC7A1, CDCP1, SLC38A5, IL20RB, CELSR1, VSIG8, DDR1	73	829	11528	3.80984	0.000207544	6.91861e-05	0.000673666
GOTERM_BP_DIRECT	GO:0007155~cell adhesion	11	15.0685	5.5549e-07	ITGA3, LAMB4, LAMB3, COL7A1, CLSTN1, COL4A6, ITGB4, PDZD2, LAMA3, DDR1, DST	65	208	10251	8.34031	0.000364891	0.000364891	0.0008306
UP_SEQ_FEATURE	disulfide bond	20	27.3973	6.16764e-07	JAG2, LAMB4, COL7A1, NRG1, CXCL14, FGFR2, DLK2, ITGB4, LAMA3, PRNP, KREMEN2, ITGA3, DLL1, LAMB3, CDCP1, COL4A6, IL20RB, CELSR1, VSIG8, DDR1	73	843	11528	3.74657	0.000268256	6.70708e-05	0.000870758
GOTERM_BP_DIRECT	GO:0031581~hemidesmosome assembly	5	6.84932	6.58764e-07	COL17A1, LAMB3, ITGB4, LAMA3, DST	65	12	10251	65.7115	0.000432715	0.000216381	0.00098502
INTERPRO	IPR013032:EGF-like, conserved site	8	10.9589	7.84266e-07	DLL1, JAG2, LAMB3, NRG1, DLK2, ITGB4, CELSR1, LAMA3	72	80	10935	15.1875	0.000150568	0.000150568	0.000976418
UP_KEYWORDS	Secreted	17	23.2877	1.41505e-06	COL17A1, LAMB4, COL7A1, NRG1, IL18, WNT7A, CXCL14, FGFR2, WNT7B, WNT3, LAMA3, FJX1, LAMB3, CDCP1, COL4A6, PDZD2, DDR1	73	643	11640	4.21568	0.000199503	2.494e-05	0.00167169
GOTERM_CC_DIRECT	GO:0005576~extracellular region	15	20.5479	4.15959e-06	COL17A1, COL7A1, NRG1, IL18, WNT7A, FGFR2, CXCL14, WNT7B, WNT3, LAMA3, DLL1, LAMB3, CDCP1, COL4A6, PDZD2	69	532	10852	4.43446	0.000449136	0.000224593	0.0046836
KEGG_PATHWAY	hsa04512:ECM-receptor interaction	6	8.21918	9.53815e-06	ITGA3, LAMB4, LAMB3, COL4A6, ITGB4, LAMA3	31	42	4176	19.2442	0.000676982	0.000676982	0.00989937
GOTERM_CC_DIRECT	GO:0005604~basement membrane	6	8.21918	1.28177e-05	LAMB4, COL17A1, P3H2, COL7A1, LAMA3, DST	69	49	10852	19.2582	0.00138336	0.000461332	0.0144317
GOTERM_MF_DIRECT	GO:0005509~calcium ion binding	11	15.0685	2.107e-05	DLL1, JAG2, SYT8, TCHH, CLSTN1, DLK2, DGKA, CELSR1, ALOX15B, PLCD4, DST	65	317	10402	5.55312	0.0029875	0.0029875	0.0249195
UP_KEYWORDS	Cell membrane	21	28.7671	2.77907e-05	DLG5, PLEK2, SYT8, NRG1, CLSTN1, TMEM30B, FGFR2, ITGB4, DST, PRNP, GDPD2, AJUBA, GSDMC, ITGA3, DLL1, SLC7A1, CDCP1, SLC38A5, CELSR1, DDR1, ALOX15B	73	1206	11640	2.77653	0.00391088	0.000435299	0.0328263
GOTERM_BP_DIRECT	GO:0008544~epidermis development	6	8.21918	4.64677e-05	COL17A1, KRT31, LAMB3, COL7A1, LAMA3, KRT15	65	64	10251	14.7851	0.0300687	0.0101251	0.0694589
GOTERM_BP_DIRECT	GO:0030198~extracellular matrix organization	7	9.58904	4.88873e-05	ITGA3, LAMB3, COL7A1, COL4A6, ITGB4, LAMA3, DDR1	65	106	10251	10.4147	0.0316094	0.00799778	0.0730743
UP_SEQ_FEATURE	topological domain:Cytoplasmic	21	28.7671	5.85939e-05	GYLTL1B, JAG2, SYT8, COL17A1, NRG1, CLSTN1, FGFR2, DLK2, ITGB4, MST1R, GDPD2, KREMEN2, ITGA3, DLL1, SLC7A1, CDCP1, SLC38A5, IL20RB, CELSR1, VSIG8, DDR1	73	1258	11528	2.63615	0.025167	0.00508485	0.0826925
UP_KEYWORDS	Calcium	11	15.0685	9.43618e-05	JAG2, ITGA3, TCHH, CLSTN1, DLK2, DGKA, CELSR1, DDR1, ALOX15B, PLCD4, DST	73	374	11640	4.68977	0.0132175	0.00132968	0.11142
GOTERM_CC_DIRECT	GO:0005788~endoplasmic reticulum lumen	7	9.58904	0.000105651	COL17A1, P3H2, COL7A1, WNT7A, WNT7B, COL4A6, WNT3	69	121	10852	9.09857	0.011346	0.00284865	0.118898
UP_KEYWORDS	Laminin EGF-like domain	4	5.47945	0.000173239	LAMB4, LAMB3, CELSR1, LAMA3	73	18	11640	35.4338	0.0241328	0.00221833	0.204468
KEGG_PATHWAY	hsa04510:Focal adhesion	7	9.58904	0.000282932	ITGA3, LAMB4, LAMB3, CCND2, COL4A6, ITGB4, LAMA3	31	132	4176	7.1437	0.0198905	0.00999522	0.293271
INTERPRO	IPR000742:Epidermal growth factor-like domain	6	8.21918	0.000301818	DLL1, JAG2, NRG1, DLK2, CELSR1, LAMA3	72	91	10935	10.0137	0.0563103	0.0285631	0.37512
INTERPRO	IPR002049:EGF-like, laminin	4	5.47945	0.000320805	LAMB4, LAMB3, CELSR1, LAMA3	72	21	10935	28.9286	0.0597452	0.0203254	0.398674
GOTERM_BP_DIRECT	GO:0045165~cell fate commitment	4	5.47945	0.00032841	WNT7A, FGFR2, WNT7B, WNT3	65	22	10251	28.6741	0.194104	0.042242	0.489934
OMIM_DISEASE	226650~Epidermolysis bullosa, junctional, non-Herlitz type	3	4.10959	0.000358125	COL17A1, LAMB3, ITGB4	19	4	2254	88.9737	0.0191563	0.0191563	0.350287
UP_KEYWORDS	Cell junction	10	13.6986	0.000371907	DLG5, AJUBA, DLL1, ITGA3, TNS4, COL17A1, CLSTN1, ITGB4, LIMA1, DST	73	362	11640	4.40475	0.0510969	0.00436118	0.438478
SMART	SM00181:EGF	6	8.21918	0.000390181	DLL1, JAG2, NRG1, DLK2, CELSR1, LAMA3	49	77	5821	9.25682	0.0265684	0.0265684	0.401884
KEGG_PATHWAY	hsa04151:PI3K-Akt signaling pathway	8	10.9589	0.000452337	ITGA3, LAMB4, LAMB3, FGFR2, CCND2, COL4A6, ITGB4, LAMA3	31	203	4176	5.30876	0.0316127	0.0106506	0.468494
SMART	SM00180:EGF_Lam	4	5.47945	0.000464839	LAMB4, LAMB3, CELSR1, LAMA3	49	19	5821	25.0097	0.0315722	0.0159127	0.478615
KEGG_PATHWAY	hsa05200:Pathways in cancer	9	12.3288	0.000589488	ITGA3, LAMB4, LAMB3, WNT7A, FGFR2, WNT7B, COL4A6, WNT3, LAMA3	31	280	4176	4.32995	0.0410017	0.0104119	0.610151
GOTERM_CC_DIRECT	GO:0005615~extracellular space	12	16.4384	0.000750514	KRT31, SERPINB7, COL7A1, NRG1, IL18, WNT7A, CXCL14, WNT7B, ALDH3A1, WNT3, DDR1, FJX1	69	569	10852	3.31688	0.0778856	0.0160864	0.841833
UP_KEYWORDS	Transmembrane helix	29	39.726	0.000934024	SERINC2, NRG1, DLK2, GCLC, EML2, DST, GDPD2, KREMEN2, ITGA3, SLC7A1, CDCP1, SLC38A5, IL20RB, DDR1, VSIG8, BLCAP, GYLTL1B, SYT8, JAG2, COL17A1, NDFIP2, CLSTN1, TMEM30B, FGFR2, ITGB4, MST1R, PRNP, DLL1, CELSR1	73	2574	11640	1.79647	0.123448	0.0100841	1.09788
UP_KEYWORDS	Transmembrane	29	39.726	0.000995581	SERINC2, NRG1, DLK2, GCLC, EML2, DST, GDPD2, KREMEN2, ITGA3, SLC7A1, CDCP1, SLC38A5, IL20RB, DDR1, VSIG8, BLCAP, GYLTL1B, SYT8, JAG2, COL17A1, NDFIP2, CLSTN1, TMEM30B, FGFR2, ITGB4, MST1R, PRNP, DLL1, CELSR1	73	2584	11640	1.78952	0.13103	0.00998177	1.16984
GOTERM_CC_DIRECT	GO:0030056~hemidesmosome	3	4.10959	0.00105727	COL17A1, ITGB4, DST	69	8	10852	58.9783	0.107961	0.0188608	1.18405
UP_KEYWORDS	Membrane	38	52.0548	0.00113404	SERINC2, NRG1, DLK2, GCLC, EML2, DST, GDPD2, KREMEN2, AJUBA, ITGA3, SLC7A1, CDCP1, SLC38A5, IL20RB, DDR1, ALOX15B, VSIG8, BLCAP, DLG5, GYLTL1B, PLEK2, JAG2, SYT8, COL17A1, RIN1, NDFIP2, CLSTN1, TMEM30B, FGFR2, ITGB4, GOLGA7B, MST1R, PRNP, GSDMC, DLL1, CCND2, CELSR1, PLCD4	73	3879	11640	1.56205	0.147848	0.0106093	1.33154
KEGG_PATHWAY	hsa05222:Small cell lung cancer	5	6.84932	0.00114519	ITGA3, LAMB4, LAMB3, COL4A6, LAMA3	31	66	4176	10.2053	0.0781338	0.0161394	1.18225
KEGG_PATHWAY	hsa04390:Hippo signaling pathway	6	8.21918	0.00123973	AJUBA, WNT7A, CCND2, WNT7B, RASSF6, WNT3	31	116	4176	6.96774	0.0843083	0.014572	1.27928
UP_KEYWORDS	EGF-like domain	5	6.84932	0.00178825	DLL1, JAG2, NRG1, DLK2, CELSR1	73	84	11640	9.49119	0.223042	0.0156493	2.09228
GOTERM_CC_DIRECT	GO:0016021~integral component of membrane	27	36.9863	0.00200857	SERINC2, NRG1, DLK2, EML2, GCLC, ALDH3A1, DST, GDPD2, KREMEN2, SLC7A1, CDCP1, SLC38A5, IL20RB, VSIG8, DDR1, BLCAP, GYLTL1B, SYT8, COL17A1, NDFIP2, TMEM30B, CLSTN1, FGFR2, MST1R, PRNP, DLL1, CELSR1	69	2412	10852	1.76055	0.195186	0.0305443	2.23849
SMART	SM00097:WNT1	3	4.10959	0.00287281	WNT7A, WNT7B, WNT3	49	10	5821	35.6388	0.180048	0.048416	2.92499
GOTERM_CC_DIRECT	GO:0005578~proteinaceous extracellular matrix	5	6.84932	0.00292597	COL17A1, WNT7A, WNT7B, COL4A6, WNT3	69	95	10852	8.27765	0.271282	0.0387863	3.24564
UP_KEYWORDS	Hydroxylation	4	5.47945	0.00361174	COL17A1, COL7A1, COL4A6, CELSR1	73	50	11640	12.7562	0.399611	0.0295646	4.18447
COG_ONTOLOGY	DNA replication, recombination, and repair	3	4.10959	0.0127395	DLG5, LAMB4, DST	5	70	1462	12.5314	0.0377337	0.0377337	3.95569

## Sheet: BK_geneModule2
Table S4B: Full DAVID gene ontology output for BK Gene Module 2
Category	Term	Count	%	PValue	Genes	List Total	Pop Hits	Pop Total	Fold Enrichment	Bonferroni	Benjamini	FDR
INTERPRO	IPR003054:Type II keratin	3	14.2857	0.000131356	KRT77, KRT6A, KRT6B	17	12	10935	160.809	0.00915335	0.00915335	0.135858
UP_SEQ_FEATURE	site:Stutter	3	14.2857	0.000344896	KRT77, KRT6A, KRT6B	20	17	11528	101.718	0.0392249	0.0392249	0.392781
GOTERM_CC_DIRECT	GO:0045095~keratin filament	3	14.2857	0.000663587	KRT77, KRT6A, KRT6B	21	21	10852	73.8231	0.0242617	0.0242617	0.59427
INTERPRO	IPR018039:Intermediate filament protein, conserved site	3	14.2857	0.000852555	KRT77, KRT6A, KRT6B	17	30	10935	64.3235	0.057957	0.029411	0.878814
UP_SEQ_FEATURE	region of interest:Linker 12	3	14.2857	0.000881433	KRT77, KRT6A, KRT6B	20	27	11528	64.0444	0.0972335	0.0498597	1.00101
UP_SEQ_FEATURE	region of interest:Coil 2	3	14.2857	0.00101755	KRT77, KRT6A, KRT6B	20	29	11528	59.6276	0.111389	0.0386005	1.15478
INTERPRO	IPR001664:Intermediate filament protein	3	14.2857	0.00109576	KRT77, KRT6A, KRT6B	17	34	10935	56.7561	0.0738741	0.0252572	1.12822
UP_SEQ_FEATURE	region of interest:Coil 1B	3	14.2857	0.00116313	KRT77, KRT6A, KRT6B	20	31	11528	55.7806	0.126286	0.0331873	1.31899
UP_SEQ_FEATURE	region of interest:Rod	3	14.2857	0.00116313	KRT77, KRT6A, KRT6B	20	31	11528	55.7806	0.126286	0.0331873	1.31899
UP_SEQ_FEATURE	region of interest:Linker 1	3	14.2857	0.00116313	KRT77, KRT6A, KRT6B	20	31	11528	55.7806	0.126286	0.0331873	1.31899
UP_SEQ_FEATURE	region of interest:Coil 1A	3	14.2857	0.00116313	KRT77, KRT6A, KRT6B	20	31	11528	55.7806	0.126286	0.0331873	1.31899
UP_SEQ_FEATURE	region of interest:Tail	3	14.2857	0.00123946	KRT77, KRT6A, KRT6B	20	32	11528	54.0375	0.133996	0.0283632	1.40499
UP_SEQ_FEATURE	region of interest:Head	3	14.2857	0.00123946	KRT77, KRT6A, KRT6B	20	32	11528	54.0375	0.133996	0.0283632	1.40499
SMART	SM01391:SM01391	3	14.2857	0.00166042	KRT77, KRT6A, KRT6B	12	33	5821	44.0985	0.0262384	0.0262384	1.17316

## Sheet: BK_geneModule3
Table S4C: Full DAVID gene ontology output for BK Gene Module 3
Category	Term	Count	%	PValue	Genes	List Total	Pop Hits	Pop Total	Fold Enrichment	Bonferroni	Benjamini	FDR
GOTERM_CC_DIRECT	GO:0005886~plasma membrane	25	40.3226	1.29668e-05	PTGFRN, ANXA2, AGRN, CA2, ITPR3, LYPD6B, SLC6A8, KRT5, ADIPOR1, NDRG1, PARD6G, CDHR1, FGFR3, SLC2A1, PLEC, AHNAK2, SPINT1, BAIAP2, CLTB, SDCBP2, PYGL, PLEKHG5, CYB5R1, RTN4R, COBL	60	1836	10852	2.46278	0.00161955	0.00161955	0.0149939
UP_KEYWORDS	Epidermolysis bullosa	4	6.45161	5.66936e-05	PLEC, KRT14, KRT5, EXPH5	61	15	11640	50.8852	0.00846822	0.00846822	0.0676806
GOTERM_CC_DIRECT	GO:0005737~cytoplasm	35	56.4516	0.000451157	MLF2, CA2, CARD10, KRT14, PPP1R14C, NDRG1, GJB3, CEP170B, TFAP2A, GIPC1, AHNAK2, MMP28, SDCBP2, GAS2L1, RTN4R, FZD10, STK24, CASZ1, ALS2CL, AGRN, TRIM7, PPP1R13L, NIPAL4, ITPR3, CAMSAP3, KRT5, PLEC, FAM83H, RNF126, BAIAP2, CLTB, PYGL, PLEKHG5, TRIM35, PAK6	60	3867	10852	1.63701	0.054846	0.0278097	0.520482
GOTERM_CC_DIRECT	GO:0005913~cell-cell adherens junction	8	12.9032	0.00110136	PLEC, GIPC1, STK24, ANXA2, BAIAP2, PPP1R13L, NDRG1, PAK6	60	298	10852	4.85548	0.128679	0.0448769	1.26624

## Sheet: BK_geneModule4
Table S4D: Full DAVID gene ontology output for BK Gene Module 4
Category	Term	Count	%	PValue	Genes	List Total	Pop Hits	Pop Total	Fold Enrichment	Bonferroni	Benjamini	FDR
KEGG_PATHWAY	hsa04010:MAPK signaling pathway	6	12.766	0.000724513	CRKL, FGF11, GADD45A, FLNB, DUSP7, MYC	19	178	4176	7.40863	0.0453263	0.0453263	0.733598

## Sheet: DK_geneModule1
Table S4E: Full DAVID gene ontology output for DK Gene Module 1
Category	Term	Count	%	PValue	Genes	List Total	Pop Hits	Pop Total	Fold Enrichment	Bonferroni	Benjamini	FDR
GOTERM_CC_DIRECT	GO:0005886~plasma membrane	18	41.8605	5.62088e-05	DLG5, CNKSR1, EFNB1, RIN1, ANXA2, ITPR3, LSR, WNT7B, PLP2, IGSF9, NDRG1, ADIPOR1, IFNLR1, FGFR3, MST1R, AJUBA, CELSR1, DDR1	39	1836	10852	2.728	0.005158	0.005158	0.06139
UP_KEYWORDS	Phosphoprotein	34	79.0698	0.000157651	MLF2, FOXK2, FAM83G, ZNF598, PLCB3, LSR, IRX2, SLC35F2, NDRG1, ERF, AJUBA, GAS2L1, ATF5, DDR1, DLG5, ADPRHL1, CNKSR1, EFNB1, RIN1, ANXA2, TNK1, ITPR3, IGSF9, FGFR3, MST1R, EMC4, CDK6, RNF126, MAPKBP1, OSBPL10, CAPN15, SYBU, PAK6, CELSR1	41	6294	11640	1.53363	0.0173484	0.0173484	0.178271
UP_KEYWORDS	Receptor	8	18.6047	0.000863797	ITPR3, LSR, ADIPOR1, CELSR1, IFNLR1, DDR1, FGFR3, MST1R	41	460	11640	4.93743	0.0914659	0.0468295	0.973224
UP_KEYWORDS	Craniosynostosis	3	6.97674	0.00134031	EFNB1, FGFR3, ERF	41	16	11640	53.2317	0.138323	0.0484136	1.5064
UP_KEYWORDS	Tyrosine-protein kinase	4	9.30233	0.00168352	TNK1, DDR1, FGFR3, MST1R	41	69	11640	16.4581	0.170579	0.0456807	1.88879
UP_KEYWORDS	Kinase	8	18.6047	0.00225334	CNKSR1, CDK6, TNK1, MAPKBP1, PAK6, DDR1, FGFR3, MST1R	41	543	11640	4.18272	0.221513	0.0488471	2.52069

## Sheet: DK_geneModule2
Table S4F: Full DAVID gene ontology output for DK Gene Module 2
Category	Term	Count	%	PValue	Genes	List Total	Pop Hits	Pop Total	Fold Enrichment	Bonferroni	Benjamini	FDR
GOTERM_CC_DIRECT	GO:0005913~cell-cell adherens junction	7	17.9487	0.000286622	GIPC1, CRKL, NOTCH3, EPHA2, FLNB, TRIM29, PVRL1	35	298	10852	7.28322	0.0265865	0.0265865	0.313972

## Sheet: DK_geneModule3
Table S4G: Full DAVID gene ontology output for DK Gene Module 3
Category	Term	Count	%	PValue	Genes	List Total	Pop Hits	Pop Total	Fold Enrichment	Bonferroni	Benjamini	FDR
GOTERM_MF_DIRECT	GO:0005198~structural molecule activity	6	23.0769	4.03368e-06	CSTA, LOR, KRT78, SPRR1B, KRT23, MAP7	22	125	10402	22.6953	0.000197631	0.000197631	0.00386741
GOTERM_BP_DIRECT	GO:0030216~keratinocyte differentiation	4	15.3846	8.85833e-05	CSTA, LOR, SPRR1B, ACER1	20	48	10251	42.7125	0.00829262	0.00829262	0.097132
GOTERM_BP_DIRECT	GO:0008544~epidermis development	4	15.3846	0.000209424	CALML5, KLK7, SPRR1B, ACER1	20	64	10251	32.0344	0.0194954	0.00979566	0.229496
GOTERM_BP_DIRECT	GO:0018149~peptide cross-linking	3	11.5385	0.000489264	CSTA, LOR, SPRR1B	20	18	10251	85.425	0.04496	0.0152171	0.53541
GOTERM_CC_DIRECT	GO:0001533~cornified envelope	3	11.5385	0.000783388	CSTA, LOR, SPRR1B	25	19	10852	68.5389	0.0331374	0.0331374	0.726652

## Sheet: DK_geneModule4
Table S4H: Full DAVID gene ontology output for DK Gene Module 4
Category	Term	Count	%	PValue	Genes	List Total	Pop Hits	Pop Total	Fold Enrichment	Bonferroni	Benjamini	FDR
UP_SEQ_FEATURE	domain:EGF-like 2	5	11.9048	3.65442e-06	DLL1, FAT1, JAG2, VWA2, AGRN	41	31	11528	45.3501	0.000862074	0.000862074	0.00470428
UP_SEQ_FEATURE	domain:EGF-like 1	5	11.9048	1.82553e-05	DLL1, FAT1, JAG2, VWA2, AGRN	41	46	11528	30.562	0.00429903	0.00215183	0.0234977
INTERPRO	IPR001881:EGF-like calcium-binding	5	11.9048	4.25468e-05	DLL1, FAT1, JAG2, VWA2, AGRN	41	54	10935	24.6951	0.00530435	0.00530435	0.0491906
SMART	SM00179:EGF_CA	5	11.9048	6.12663e-05	DLL1, FAT1, JAG2, VWA2, AGRN	25	54	5821	21.5593	0.00226435	0.00226435	0.0549985
GOTERM_MF_DIRECT	GO:0005509~calcium ion binding	8	19.0476	0.000127807	RUNX1, DSG3, DLL1, FAT1, JAG2, CDH3, VWA2, AGRN	39	317	10402	6.73105	0.0125739	0.0125739	0.141497
UP_SEQ_FEATURE	domain:EGF-like 3	4	9.52381	0.000162634	DLL1, FAT1, JAG2, AGRN	41	31	11528	36.2801	0.0376573	0.0127134	0.209158
INTERPRO	IPR013032:EGF-like, conserved site	5	11.9048	0.000198704	DLL1, FAT1, JAG2, VWA2, AGRN	41	80	10935	16.6692	0.0245344	0.0123434	0.229542
UP_KEYWORDS	EGF-like domain	5	11.9048	0.000208537	DLL1, FAT1, JAG2, VWA2, AGRN	42	84	11640	16.4966	0.0249199	0.0249199	0.239484
SMART	SM00181:EGF	5	11.9048	0.000246049	DLL1, FAT1, JAG2, VWA2, AGRN	25	77	5821	15.1195	0.00906361	0.00454212	0.220714
UP_SEQ_FEATURE	glycosylation site:N-linked (GlcNAc...)	15	35.7143	0.000266453	GALNT18, PTGFRN, CDH3, JAG2, VWA2, EPHB4, AGRN, WNT7A, FJX1, DSG3, ITGA3, FAT1, DLL1, SLC7A1, COL4A6	41	1474	11528	2.8613	0.0609543	0.0155998	0.342465
INTERPRO	IPR000742:Epidermal growth factor-like domain	5	11.9048	0.000326208	DLL1, FAT1, JAG2, VWA2, AGRN	41	91	10935	14.6542	0.0399623	0.0135023	0.376582
UP_KEYWORDS	Cell adhesion	6	14.2857	0.000511317	DSG3, FAT1, ITGA3, CDH3, COL4A6, PXN	42	190	11640	8.75188	0.0600092	0.0304688	0.586265
UP_SEQ_FEATURE	signal peptide	13	30.9524	0.000705791	PTGFRN, CDH3, JAG2, VWA2, EPHB4, AGRN, WNT7A, FJX1, DSG3, ITGA3, FAT1, DLL1, COL4A6	41	1237	11528	2.95491	0.153483	0.0327759	0.904775
UP_KEYWORDS	Glycoprotein	15	35.7143	0.000939981	GALNT18, PTGFRN, CDH3, JAG2, VWA2, EPHB4, AGRN, WNT7A, FJX1, DSG3, ITGA3, FAT1, DLL1, SLC7A1, COL4A6	42	1635	11640	2.5426	0.107556	0.03722	1.07534
SMART	SM00112:CA	3	7.14286	0.00390991	DSG3, FAT1, CDH3	25	23	5821	30.3704	0.134935	0.047168	3.4565
PIR_SUPERFAMILY	PIRSF000460:glucan phosphorylase	2	4.7619	0.00696559	PYGB, PYGL	5	2	1147	229.4	0.0275726	0.0275726	2.63352

## Sheet: DK_geneModule5
Table S4I: Full DAVID gene ontology output for DK Gene Module 5
Category	Term	Count	%	PValue	Genes	List Total	Pop Hits	Pop Total	Fold Enrichment	Bonferroni	Benjamini	FDR
UP_KEYWORDS	Membrane	46	63.0137	3.57924e-07	NIPAL1, PTK6, CNTN1, LY6G6C, B3GNT4, XG, KRT1, SLC10A6, LYPD6B, CLDN8, EML2, TMEM40, RAB25, NSG1, TMPRSS13, KCNK7, CLDN1, TMEM154, FAM83B, DEGS2, TMEM184A, ADGRF4, TRPV6, DSC1, PVRL4, CAPNS2, DSG1, ABCA12, SDR16C5, STARD10, EPHA1, TMEM79, LY6K, PLLP, GGT6, ATP2C2, EPHX3, ARHGAP32, PERP, PLEKHN1, CERS3, CHMP4C, PLEKHG5, PLA2G4F, SDC1, CWH43	73	3879	11640	1.8909	4.97503e-05	4.97503e-05	0.000421783
GOTERM_BP_DIRECT	GO:0061436~establishment of skin barrier	5	6.84932	7.79527e-07	ABCA12, GRHL1, KRT1, TMEM79, CLDN1	62	13	10251	63.5918	0.000222141	0.000222141	0.00103353
UP_SEQ_FEATURE	topological domain:Extracellular	17	23.2877	3.99482e-05	NIPAL1, EPHA1, XG, GGT6, PLLP, SLC10A6, ATP2C2, CLDN8, TMPRSS13, CLDN1, TMEM154, ADGRF4, TRPV6, DSC1, SDC1, PVRL4, DSG1	73	829	11528	3.23836	0.0111234	0.0111234	0.0528081
UP_KEYWORDS	Transmembrane helix	32	43.8356	5.58566e-05	NIPAL1, LY6G6C, B3GNT4, XG, SLC10A6, EML2, CLDN8, TMEM40, NSG1, TMPRSS13, KCNK7, CLDN1, TMEM154, DEGS2, ADGRF4, TMEM184A, TRPV6, DSC1, PVRL4, DSG1, ABCA12, SDR16C5, EPHA1, TMEM79, GGT6, PLLP, ATP2C2, EPHX3, PERP, CERS3, SDC1, CWH43	73	2574	11640	1.98231	0.00773422	0.00387462	0.0658026
UP_KEYWORDS	Transmembrane	32	43.8356	6.0399e-05	NIPAL1, LY6G6C, B3GNT4, XG, SLC10A6, EML2, CLDN8, TMEM40, NSG1, TMPRSS13, KCNK7, CLDN1, TMEM154, DEGS2, ADGRF4, TMEM184A, TRPV6, DSC1, PVRL4, DSG1, ABCA12, SDR16C5, EPHA1, TMEM79, GGT6, PLLP, ATP2C2, EPHX3, PERP, CERS3, SDC1, CWH43	73	2584	11640	1.97464	0.00836056	0.00279466	0.071152
UP_KEYWORDS	Glycoprotein	24	32.8767	8.10643e-05	NIPAL1, ABCA12, EPHA1, CNTN1, B3GNT4, LY6G6C, XG, KLK8, LY6K, GGT6, SLC10A6, LYPD6B, EPHX3, TMPRSS13, KCNK7, KLK11, ADGRF4, TRPV6, SDC1, DSC1, PVRL4, DMKN, DSG1, CWH43	73	1635	11640	2.34058	0.0112051	0.00281313	0.0954858
UP_SEQ_FEATURE	transmembrane region	29	39.726	8.46293e-05	NIPAL1, B3GNT4, XG, SLC10A6, CLDN8, TMEM40, NSG1, TMPRSS13, KCNK7, CLDN1, TMEM154, DEGS2, ADGRF4, TMEM184A, TRPV6, DSC1, PVRL4, DSG1, ABCA12, SDR16C5, EPHA1, TMEM79, GGT6, PLLP, ATP2C2, PERP, CERS3, SDC1, CWH43	73	2221	11528	2.06196	0.0234186	0.0117787	0.111842
UP_KEYWORDS	Cell membrane	20	27.3973	9.41753e-05	EPHA1, CNTN1, LY6G6C, XG, KRT1, LY6K, LYPD6B, CLDN8, RAB25, CLDN1, ARHGAP32, PERP, TMEM184A, TRPV6, PLEKHN1, PLEKHG5, DSC1, PVRL4, CAPNS2, DSG1	73	1206	11640	2.64431	0.0130057	0.00261477	0.110921
UP_KEYWORDS	Signal	23	31.5068	0.000159023	EPHA1, CNTN1, LY6G6C, XG, KLK8, LY6K, LYPD6B, EML2, SLPI, EPHX3, KCNK7, TMEM154, TGM3, KLK11, ADGRF4, KRTDAP, DEFB1, SDC1, DSC1, PLA2G4F, PVRL4, DMKN, DSG1	73	1591	11640	2.30509	0.0218634	0.00367755	0.187235
UP_SEQ_FEATURE	topological domain:Cytoplasmic	20	27.3973	0.000187612	NIPAL1, EPHA1, B3GNT4, XG, GGT6, PLLP, SLC10A6, ATP2C2, CLDN8, NSG1, TMPRSS13, KCNK7, CLDN1, TMEM154, ADGRF4, TRPV6, DSC1, SDC1, PVRL4, DSG1	73	1258	11528	2.51062	0.0511802	0.0173597	0.247784
GOTERM_CC_DIRECT	GO:0045095~keratin filament	4	5.47945	0.000314543	CASP14, KRT77, KRT1, KRT80	71	21	10852	29.1133	0.028222	0.028222	0.342379
UP_SEQ_FEATURE	signal peptide	19	26.0274	0.000458197	EPHA1, CNTN1, LY6G6C, XG, KLK8, LY6K, LYPD6B, SLPI, EPHX3, TMEM154, KLK11, ADGRF4, KRTDAP, DEFB1, DSC1, SDC1, PVRL4, DMKN, DSG1	73	1237	11528	2.42558	0.120432	0.031572	0.604151
UP_SEQ_FEATURE	glycosylation site:N-linked (GlcNAc...)	21	28.7671	0.000511066	NIPAL1, ABCA12, EPHA1, CNTN1, B3GNT4, LY6G6C, KLK8, LY6K, GGT6, SLC10A6, EPHX3, TMPRSS13, KCNK7, KLK11, ADGRF4, TRPV6, SDC1, DSC1, PVRL4, DSG1, CWH43	73	1474	11528	2.24985	0.133363	0.0282212	0.673644
UP_KEYWORDS	Ichthyosis	4	5.47945	0.00128865	ABCA12, CERS3, KRT1, CLDN1	73	35	11640	18.2231	0.164093	0.0252804	1.50806
UP_KEYWORDS	Zymogen	5	6.84932	0.00194993	CASP14, TGM3, KLK8, KLK11, GGT6	73	86	11640	9.27047	0.237616	0.0333446	2.27383
GOTERM_CC_DIRECT	GO:0005886~plasma membrane	23	31.5068	0.00203051	ABCA12, EPHA1, CNTN1, LY6G6C, KRT1, LY6K, SLC10A6, LYPD6B, CLDN8, EPS8L2, CBLC, KCNK7, STAP2, PERP, TMEM184A, TRPV6, PLEKHN1, PLEKHG5, SDC1, DSC1, PVRL4, CAPNS2, DSG1	71	1836	10852	1.91473	0.168866	0.0451883	2.19153

## Sheet: DK_geneModule6
Table S4J: Full DAVID gene ontology output for DK Gene Module 6
Category	Term	Count	%	PValue	Genes	List Total	Pop Hits	Pop Total	Fold Enrichment	Bonferroni	Benjamini	FDR
UP_KEYWORDS	Palmoplantar keratoderma	4	10.8108	9.39404e-05	KRT6C, GJB2, KRT6A, KRT6B	37	29	11640	43.3924	0.0111172	0.0111172	0.107621
GOTERM_MF_DIRECT	GO:0005506~iron ion binding	5	13.5135	0.000122105	CYP2S1, CYP24A1, ETHE1, NOS1, ALOX15B	36	77	10402	18.7626	0.012137	0.012137	0.135445
