# Supplementary material for: Single-Cell Transcriptomics Reveals Spatial and Temporal Turnover of Keratinocyte Differentiation Regulators
Source: Front Genet. 2019 Sep 3;10:775. doi: 10.3389/fgene.2019.00775 (PMC6733986; doi:10.3389/fgene.2019.00775)
Supplement: Supplementary file 2 [file DataSheet_2.zip › Data_Sheet_2_Finnegan_et_al_Frontiers/S2_table_KeratinocyteGeneSets.xlsx]

## Sheet: Sheet1
Table S2: Lists of genes compositing the sets: Candidate Keratinocyte TFs, Keratinocyte TFs, Keratinocyte Genes, and antioxidant genes
Candidate Keratinocyte TFs	Kertinocyte TFs	Keratinocyte Genes	Antioxidant Genes
BARX2	ATF2	A2ML1	AAED1
BCL11B	ATF3	AAGAB	APOE
BNC1	ATF4	AATF	APOM
CAPN15	ATF5	ABCA12	ATP7A
CASZ1	ATF7	ABCB8	CAT
CERS3	BARX2	ACAT2	CCS
DLX3	BCL11B	ACER1	CLIC2
EHF	BNC1	ACOT7	CNOT6
ERF	BRIP1	ACSS2	CSDE1
ESRRA	CAPN15	ADAM15	DUOX1
ETV4	CASZ1	ADGRF1	FAM213A
FOXE1	CEBPG	ADGRF4	FAM213B
FOXK2	CERS3	ADH7	GPX1
HES1	CREB5	ADIPOR1	GPX2
HES2	DLX3	ADPRHL1	GPX3
HES4	E2F1	ADRM1	GPX4
HOMEZ	EHF	ADTRP	GPX7
HOXA1	ERF	AFAP1L2	GPX8
HOXC11	ESRRA	AGR2	GSR
HOXC13	ETS1	AGRN	GSTK1
IRF6	ETV4	AHCY	GSTM2
IRX2	FOS	AHNAK2	GSTO1
IRX4	FOSL1	AIM1L	GSTO2
KLF16	FOSL2	AJUBA	GSTP1
KLF5	FOXE1	AKAP1	GSTZ1
MBD1	FOXK2	AKR1B10	HBA1
MYC	FOXN1	ALDH3A1	HBB
OTX1	FOXN2	ALDH3B2	KDM3B
POU2F3	FOXP1	ALDH4A1	LRRK2
SOX15	GABPB2	ALOX15B	LTC4S
SOX7	GRHL1	ALS2CL	MGST1
SOX9	GRHL2	AMOTL1	MGST2
TBX6	GRHL3	ANKEF1	MGST3
TFAP2A	HES1	ANKRD18A	NQO1
TFAP2C	HES2	ANO1	NXN
TFCP2L1	HES4	ANO9	PARK7
VDR	HOMEZ	ANXA2	PELO
ZBED2	HOXA1	ANXA3	PRDX1
ZBTB45	HOXC11	AP1M2	PRDX2
ZBTB7B	HOXC13	APOBEC3C	PRDX3
ZFP64	IRF6	APTX	PRDX4
ZNF165	IRX2	AQP3	PRDX5
ZNF219	IRX4	ARHGAP32	PRDX6
ZNF57	JUN	ARHGAP5-AS1	PTGS1
	JUNB	ARHGEF4	PTGS2
	JUND	ARL14	S100A9
	KLF16	ARRDC1	SELT
	KLF4	ASPRV1	SEPW1
	KLF5	ATF2	SESN1
	LRRFIP1	ATF3	SESN2
	MBD1	ATF4	SNCA
	MYC	ATF5	SOD1
	NOTCH3	ATF7	SOD2
	NR3C1	ATIC	SOD3
	OTX1	ATP2A2	SZT2
	OVOL1	ATP2C2	TNF
	OVOL2	B3GALNT2	TP53INP1
	PBX1	B3GNT4	TXN
	PBX2	B4GALNT3	TXNDC17
	POU2F3	BAIAP2	TXNL1
	PRDM1	BAIAP2L1	TXNRD1
	RARG	BAK1	TXNRD2
	RBL1	BARX2	TXNRD3
	RELB	BBOX1	UBIAD1
	RORA	BCL11B	VIMP
	RUNX1	BICD2
	SMAD4	BIK
	SOX11	BLCAP
	SOX15	BNC1
	SOX6	BNIPL
	SOX7	BRIP1
	SOX9	BTBD16
	SP1	C10orf95
	SP3	C10orf99
	STAT1	C16orf74
	STAT3	C17orf96
	STAT6	C19orf33
	TBX6	C1orf106
	TCF4	C1orf109
	TCF7L2	C1orf116
	TFAP2A	C1orf210
	TFAP2C	C1orf68
	TFCP2L1	C6orf132
	TP63	C6orf141
	VDR	CA2
	XBP1	CALML3
	ZBED2	CALML5
	ZBTB45	CAMSAP2
	ZBTB7B	CAMSAP3
	ZFP64	CAPN1
	ZNF165	CAPN15
	ZNF219	CAPNS2
	ZNF57	CARD10
		CARD18
		CASP14
		CASZ1
		CBLC
		CCDC120
		CCDC17
		CCDC85C
		CCL27
		CCNC
		CCND2
		CCNO
		CCT5
		CD164L2
		CD3EAP
		CDC42BPG
		CDCP1
		CDH1
		CDH3
		CDHR1
		CDIP1
		CDK18
		CDK6
		CDS1
		CEBPG
		CELSR1
		CEP104
		CEP170B
		CERS3
		CES2
		CHCHD4
		CHMP4C
		CHRNB1
		CITED4
		CLCA2
		CLDN1
		CLDN8
		CLSTN1
		CLTB
		CLUH
		CNFN
		CNKSR1
		CNTN1
		COASY
		COBL
		COL17A1
		COL4A6
		COL7A1
		COMTD1
		CORO2A
		CPTP
		CRB3
		CREB5
		CRKL
		CSNK2A1
		CSTA
		CTDSPL
		CTNNBIP1
		CTPS1
		CTSV
		CUL9
		CWH43
		CXCL14
		CYB5R1
		CYP24A1
		CYP2S1
		CYP4F22
		CYSRT1
		DDR1
		DEFB1
		DEGS2
		DFFA
		DFNA5
		DGKA
		DHCR7
		DHRS1
		DHX32
		DKC1
		DLG1
		DLG5
		DLK2
		DLL1
		DLX3
		DMKN
		DNAAF3
		DPAGT1
		DPP9
		DQX1
		DSC1
		DSC2
		DSC3
		DSG1
		DSG2
		DSG3
		DSP
		DST
		DUOX1
		DUOXA1
		DUS2
		DUS4L
		DUSP14
		DUSP4
		DUSP7
		DVL1
		E2F1
		EBNA1BP2
		EBP
		ECE2
		EFNB1
		EGFR
		EHF
		EI24
		ELMO3
		ELOVL1
		EMC4
		EME2
		EML2
		ENTPD2
		ENTPD3
		EPCAM
		EPHA1
		EPHA2
		EPHB4
		EPHX3
		EPN3
		EPPK1
		EPS8L1
		EPS8L2
		ERBB3
		ERF
		ERVMER34-1
		ESRP1
		ESRP2
		ESRRA
		ETHE1
		ETS1
		ETV4
		EVPL
		EVPLL
		EXPH5
		F2RL1
		F3
		FAM110C
		FAM160A1
		FAM212A
		FAM25A
		FAM46B
		FAM83A
		FAM83B
		FAM83C
		FAM83F
		FAM83G
		FAM83H
		FAM83H-AS1
		FARSB
		FASN
		FAT1
		FAT2
		FBLIM1
		FBXL6
		FBXO2
		FDFT1
		FDPS
		FERMT1
		FEZ1
		FGD6
		FGF11
		FGFBP1
		FGFR2
		FGFR3
		FJX1
		FKBP4
		FLG
		FLG2
		FLII
		FLNB
		FLRT3
		FOS
		FOSL1
		FOSL2
		FOXE1
		FOXK2
		FOXN1
		FOXN2
		FOXP1
		FRK
		FSCN1
		FST
		FTSJ1
		FUT1
		FUT2
		FXYD3
		FZD10
		GABPB2
		GADD45A
		GALE
		GALNT14
		GALNT18
		GALNT3
		GART
		GAS2L1
		GBP6
		GCLC
		GDPD2
		GEMIN4
		GGT6
		GID4
		GIPC1
		GJB2
		GJB3
		GJB4
		GJB5
		GJB6
		GLB1L2
		GLO1
		GLS2
		GLTP
		GNA15
		GNAL
		GOLGA7B
		GOT2
		GPATCH4
		GPN1
		GPR87
		GPSM2
		GPX1
		GPX2
		GRAMD2
		GRB7
		GRHL1
		GRHL2
		GRHL3
		GSDMC
		GSK3A
		GSK3B
		GSTO2
		GSTP1
		GYLTL1B
		HAP1
		HAS3
		HDGF
		HES1
		HES2
		HES4
		HMOX2
		HOMEZ
		HOOK2
		HOTAIR
		HOXA1
		HOXC11
		HOXC13
		HR
		HSD11B2
		HSD17B8
		HSPA4L
		HYAL1
		IFFO2
		IFNLR1
		IFRD2
		IGFL1
		IGFL2
		IGFL3
		IGSF3
		IGSF9
		IL18
		IL1R2
		IL20
		IL20RB
		IL22RA1
		IL36G
		IRF6
		IRX2
		IRX4
		ISM1
		ITGA3
		ITGA6
		ITGB4
		ITGB6
		ITPK1
		ITPKC
		ITPR3
		IVL
		JAG1
		JAG2
		JUN
		JUNB
		JUND
		JUP
		KATNB1
		KAZN
		KCNK1
		KCNK6
		KCNK7
		KCTD1
		KCTD11
		KDF1
		KIAA0930
		KIAA1522
		KLC2
		KLC3
		KLF16
		KLF4
		KLF5
		KLK10
		KLK11
		KLK5
		KLK7
		KLK8
		KLRG2
		KREMEN2
		KRT1
		KRT13
		KRT14
		KRT15
		KRT16
		KRT17
		KRT23
		KRT31
		KRT5
		KRT6A
		KRT6B
		KRT6C
		KRT75
		KRT77
		KRT78
		KRT80
		KRTCAP3
		KRTDAP
		LAD1
		LAMA3
		LAMB3
		LAMB4
		LAMC2
		LAS1L
		LCE1C
		LCN2
		LDLR
		LETM1
		LGALSL
		LIMA1
		LINC00675
		LINC00885
		LINC00958
		LINC01133
		LOR
		LPAR2
		LPAR3
		LPAR5
		LPIN3
		LRRC8A
		LRRC8E
		LRRFIP1
		LSR
		LSS
		LTB4R2
		LY6D
		LY6G6C
		LY6K
		LYAR
		LYPD3
		LYPD5
		LYPD6B
		MAB21L3
		MACC1
		MAL2
		MALL
		MAP7
		MAP7D1
		MAPKBP1
		MARK1
		MARVELD2
		MARVELD3
		MAST4
		MBD1
		MDFI
		ME1
		METAP1
		METTL5
		METTL8
		MFN2
		MFSD2A
		MIB2
		MICALL1
		MIRLET7BHG
		MLF2
		MMP28
		MOB3B
		MPHOSPH6
		MPV17L2
		MPZL2
		MREG
		MROH6
		MRPL4
		MRPS30
		MSMO1
		MST1R
		MT1G
		MT2A
		MTCL1
		MTFR1
		MTL5
		MVD
		MYBBP1A
		MYC
		MYO1B
		MYO1E
		MYO5B
		NCCRP1
		NCLN
		NDFIP2
		NDRG1
		NDUFAF4
		NEDD4L
		NIP7
		NIPAL1
		NIPAL4
		NIT2
		NOL6
		NOLC1
		NOP14
		NOP14-AS1
		NOP16
		NOP2
		NOS1
		NOTCH3
		NR3C1
		NRG1
		NSG1
		NSUN2
		NSUN5
		NT5DC3
		NUDT19
		NUDT8
		NXN
		NXPH4
		ODC1
		OLA1
		OPLAH
		ORMDL2
		OSBPL10
		OSBPL6
		OTX1
		OVOL1
		OVOL2
		P3H2
		PA2G4
		PAK6
		PARD6G
		PBX1
		PBX2
		PCLO
		PCSK1N
		PCSK9
		PDCD11
		PDCD2L
		PDCD6
		PDLIM1
		PDZD2
		PERP
		PGAM5
		PGAP2
		PGLYRP4
		PHLDA1
		PHLDA2
		PI3
		PICK1
		PIK3C2G
		PIP4K2C
		PITPNM3
		PKP1
		PKP2
		PKP3
		PLA2G4F
		PLAU
		PLCB3
		PLCD4
		PLEC
		PLEK2
		PLEKHG3
		PLEKHG5
		PLEKHG6
		PLEKHN1
		PLLP
		PLP2
		PNLIPRP3
		PNPLA4
		PNPO
		POF1B
		POLR1B
		POLR3G
		POP1
		POU2F3
		PPL
		PPM1J
		PPP1R13L
		PPP1R14C
		PPP1R36
		PPP2R2C
		PPRC1
		PRDM1
		PREP
		PRICKLE3
		PRKCZ
		PRMT5
		PRNP
		PROM2
		PROSER2
		PRRG2
		PRSS16
		PRSS3
		PRSS8
		PSMD3
		PSME3
		PSMF1
		PSORS1C1
		PSORS1C2
		PTGFRN
		PTHLH
		PTK6
		PTPN3
		PTPRZ1
		PVRL1
		PVRL4
		PXN
		PYGB
		PYGL
		RAB25
		RAB38
		RAB3D
		RABGGTA
		RAET1E
		RAET1G
		RAET1L
		RALY
		RAPGEFL1
		RARG
		RASIP1
		RASSF6
		RASSF9
		RBCK1
		RBL1
		RDH12
		REEP4
		RELB
		RELL2
		RGS20
		RHBDL2
		RHCG
		RHOD
		RHOV
		RIN1
		RIPK4
		RNF126
		RNF128
		RNF223
		RNF39
		RNF43
		RORA
		RPS4X
		RPS6KA4
		RRS1
		RTKN
		RTN4R
		RTTN
		RUNX1
		RUVBL1
		S100A10
		S100A11
		S100A14
		S100A16
		S100A2
		S100A7
		SBSN
		SCEL
		SCN4B
		SCNN1G
		SDC1
		SDCBP2
		SDHA
		SDK2
		SDR16C5
		SDR42E1
		SDR9C7
		SEMA3F
		SEMA4B
		SERINC2
		SERPINB13
		SERPINB2
		SERPINB3
		SERPINB5
		SERPINB7
		SFN
		SH2D3A
		SH3RF2
		SIGMAR1
		SLC10A6
		SLC16A13
		SLC20A2
		SLC22A5
		SLC25A39
		SLC27A6
		SLC2A1
		SLC2A9
		SLC35F2
		SLC35F6
		SLC38A5
		SLC39A2
		SLC39A4
		SLC52A1
		SLC52A3
		SLC6A11
		SLC6A8
		SLC7A1
		SLC7A5
		SLC9A1
		SLPI
		SLURP1
		SMAD4
		SMIM22
		SMPD4
		SMTN
		SMYD5
		SNX33
		SOWAHC
		SOX11
		SOX15
		SOX6
		SOX7
		SOX9
		SP1
		SP3
		SPINK5
		SPINT1
		SPINT2
		SPRR1B
		SPRR2A
		SPRR2D
		SPRR2E
		SPRR2G
		SPTBN5
		SPTSSB
		SREK1IP1
		SRGAP3
		ST14
		ST6GALNAC2
		STAMBP
		STAP2
		STARD10
		STAT1
		STAT3
		STAT6
		STK24
		STON2
		STX19
		SULT2B1
		SURF2
		SURF6
		SYBU
		SYT8
		TACSTD2
		TBC1D2
		TBL3
		TBX6
		TCF4
		TCF7L2
		TCHH
		TFAP2A
		TFAP2C
		TFCP2L1
		TGFA
		TGM1
		TGM3
		THEM5
		THSD4
		TINCR
		TJAP1
		TLDC1
		TM7SF3
		TMBIM1
		TMC4
		TMEM139
		TMEM154
		TMEM184A
		TMEM30B
		TMEM40
		TMEM45B
		TMEM54
		TMEM61
		TMEM63B
		TMEM69
		TMEM79
		TMPRSS13
		TNFRSF10A
		TNK1
		TNNT1
		TNS4
		TOM1L1
		TP53AIP1
		TP63
		TPRXL
		TRAF3IP2
		TRIB3
		TRIM29
		TRIM35
		TRIM7
		TRPV3
		TRPV6
		TSR1
		TTC4
		TUBA4A
		TUBGCP4
		TUFT1
		TXNDC17
		TXNRD3
		UBE2K
		UPP1
		USH1G
		USP31
		USP43
		VDAC1
		VDR
		VPS9D1-AS1
		VSIG8
		VSNL1
		VWA2
		WDR74
		WFDC5
		WISP3
		WNT3
		WNT7A
		WNT7B
		WWC1
		XBP1
		XG
		YARS2
		YDJC
		ZBED2
		ZBTB45
		ZBTB7B
		ZFP64
		ZFYVE9
		ZNF165
		ZNF219
		ZNF57
		ZNF598
		ZNF704
		ZNF750
		ZP3
